# Supplementary material for: Origanum majorana L.: A Nutritional Supplement With Immunomodulatory Effects
Source: Front Nutr. 2021 Sep 22;8:748031. doi: 10.3389/fnut.2021.748031 (PMC8493290; doi:10.3389/fnut.2021.748031)
Supplement: Supplementary file 1 [file Data_Sheet_1.ZIP]

Archive with 112 entries (78 files):
- Raw Data for  Origanum majorana L/
- Raw Data for  Origanum majorana L/FIGURE 2/
- Raw Data for  Origanum majorana L/FIGURE 2/MTT A 490nM.xls
- Raw Data for  Origanum majorana L/FIGURE 3/
- Raw Data for  Origanum majorana L/FIGURE 3/NO .xls
- Raw Data for  Origanum majorana L/FIGURE 3/iNOS mRNA.xls
- Raw Data for  Origanum majorana L/FIGURE 4/
- Raw Data for  Origanum majorana L/FIGURE 4/Cytokines content.xlsx
- Raw Data for  Origanum majorana L/FIGURE 4/RT-PCR.xlsx
- Raw Data for  Origanum majorana L/FIGURE 5 and 6/
- Raw Data for  Origanum majorana L/FIGURE 5 and 6/DATA.xlsx
- Raw Data for  Origanum majorana L/FIGURE 5 and 6/ERK/
- Raw Data for  Origanum majorana L/FIGURE 5 and 6/ERK/Erk wsy2021-06-27_20-41-39.fcz
- Raw Data for  Origanum majorana L/FIGURE 5 and 6/ERK/contrast_1.png
- Raw Data for  Origanum majorana L/FIGURE 5 and 6/Ia╩Ba┴/
- Raw Data for  Origanum majorana L/FIGURE 5 and 6/Ia╩Ba┴/contrast_1.png
- Raw Data for  Origanum majorana L/FIGURE 5 and 6/Ia╩Ba┴/ikbwsy.fcz
- Raw Data for  Origanum majorana L/FIGURE 5 and 6/JNK/
- Raw Data for  Origanum majorana L/FIGURE 5 and 6/JNK/Jnk2021-06-29_11-04-50.fcz
- Raw Data for  Origanum majorana L/FIGURE 5 and 6/JNK/contrast_2.png
- Raw Data for  Origanum majorana L/FIGURE 5 and 6/P38/
- Raw Data for  Origanum majorana L/FIGURE 5 and 6/P38/P38Wsy.fcz
- Raw Data for  Origanum majorana L/FIGURE 5 and 6/P38/contrast_1.png
- Raw Data for  Origanum majorana L/FIGURE 5 and 6/P65/
- Raw Data for  Origanum majorana L/FIGURE 5 and 6/P65/P65wsy.fcz
- Raw Data for  Origanum majorana L/FIGURE 5 and 6/P65/contrast_1.png
- Raw Data for  Origanum majorana L/FIGURE 5 and 6/p-ERK/
- Raw Data for  Origanum majorana L/FIGURE 5 and 6/p-ERK/Perk   wsy.fcz
- Raw Data for  Origanum majorana L/FIGURE 5 and 6/p-ERK/contrast_1.png
- Raw Data for  Origanum majorana L/FIGURE 5 and 6/p-Ia╩Ba┴/
- Raw Data for  Origanum majorana L/FIGURE 5 and 6/p-Ia╩Ba┴/PIkawsy.fcz
- Raw Data for  Origanum majorana L/FIGURE 5 and 6/p-Ia╩Ba┴/contrast_1.png
- Raw Data for  Origanum majorana L/FIGURE 5 and 6/p-JNK/
- Raw Data for  Origanum majorana L/FIGURE 5 and 6/p-JNK/P jnk.fcz
- Raw Data for  Origanum majorana L/FIGURE 5 and 6/p-JNK/contrast_1.png
- Raw Data for  Origanum majorana L/FIGURE 5 and 6/p-P38/
- Raw Data for  Origanum majorana L/FIGURE 5 and 6/p-P38/contrast_1.png
- Raw Data for  Origanum majorana L/FIGURE 5 and 6/p-P38/pp38wsy.fcz
- Raw Data for  Origanum majorana L/FIGURE 5 and 6/p-P65/
- Raw Data for  Origanum majorana L/FIGURE 5 and 6/p-P65/Pp65wsy  2.fcz
- Raw Data for  Origanum majorana L/FIGURE 5 and 6/p-P65/contrast_1.png
- Raw Data for  Origanum majorana L/FIGURE 5 and 6/a┬-actin/
- Raw Data for  Origanum majorana L/FIGURE 5 and 6/a┬-actin/Actinwsy.fcz
- Raw Data for  Origanum majorana L/FIGURE 5 and 6/a┬-actin/contrast_1.png
- Raw Data for  Origanum majorana L/FIGURE 7/
- Raw Data for  Origanum majorana L/FIGURE 7/100.fcs
- Raw Data for  Origanum majorana L/FIGURE 7/25.fcs
- Raw Data for  Origanum majorana L/FIGURE 7/50.fcs
- Raw Data for  Origanum majorana L/FIGURE 7/Control.fcs
- Raw Data for  Origanum majorana L/FIGURE 7/LPS.fcs
- Raw Data for  Origanum majorana L/FIGURE 7/ROS.jpg
- Raw Data for  Origanum majorana L/FIGURE 8/
- Raw Data for  Origanum majorana L/FIGURE 8/CD80/
- Raw Data for  Origanum majorana L/FIGURE 8/CD80/100.fcs
- Raw Data for  Origanum majorana L/FIGURE 8/CD80/CD80.jpg
- Raw Data for  Origanum majorana L/FIGURE 8/CD80/Control.fcs
- Raw Data for  Origanum majorana L/FIGURE 8/CD80/LPS.fcs
- Raw Data for  Origanum majorana L/FIGURE 8/CD86/
- Raw Data for  Origanum majorana L/FIGURE 8/CD86/100.fcs
- Raw Data for  Origanum majorana L/FIGURE 8/CD86/CD86.jpg
- Raw Data for  Origanum majorana L/FIGURE 8/CD86/Control.fcs
- Raw Data for  Origanum majorana L/FIGURE 8/CD86/LPS.fcs
- Raw Data for  Origanum majorana L/FIGURE 8/MHC ó≥/
- Raw Data for  Origanum majorana L/FIGURE 8/MHC ó≥/100.fcs
- Raw Data for  Origanum majorana L/FIGURE 8/MHC ó≥/Control.fcs
- Raw Data for  Origanum majorana L/FIGURE 8/MHC ó≥/LPS.fcs
- Raw Data for  Origanum majorana L/FIGURE 8/MHC ó≥/MHC-ó≥.jpg
- Raw Data for  Origanum majorana L/NMR for compounds 1-4/
- Raw Data for  Origanum majorana L/NMR for compounds 1-4/Compound 1/
- Raw Data for  Origanum majorana L/NMR for compounds 1-4/Compound 1/1C.fid/
- Raw Data for  Origanum majorana L/NMR for compounds 1-4/Compound 1/1C.fid/fid
- Raw Data for  Origanum majorana L/NMR for compounds 1-4/Compound 1/1C.fid/log
- Raw Data for  Origanum majorana L/NMR for compounds 1-4/Compound 1/1C.fid/procpar
- Raw Data for  Origanum majorana L/NMR for compounds 1-4/Compound 1/1C.fid/text
- Raw Data for  Origanum majorana L/NMR for compounds 1-4/Compound 1/1H.fid/
- Raw Data for  Origanum majorana L/NMR for compounds 1-4/Compound 1/1H.fid/fid
- Raw Data for  Origanum majorana L/NMR for compounds 1-4/Compound 1/1H.fid/log
- Raw Data for  Origanum majorana L/NMR for compounds 1-4/Compound 1/1H.fid/procpar
- Raw Data for  Origanum majorana L/NMR for compounds 1-4/Compound 1/1H.fid/text
- Raw Data for  Origanum majorana L/NMR for compounds 1-4/Compound 2/
- Raw Data for  Origanum majorana L/NMR for compounds 1-4/Compound 2/2C.fid/
- Raw Data for  Origanum majorana L/NMR for compounds 1-4/Compound 2/2C.fid/fid
- Raw Data for  Origanum majorana L/NMR for compounds 1-4/Compound 2/2C.fid/log
- Raw Data for  Origanum majorana L/NMR for compounds 1-4/Compound 2/2C.fid/procpar
- Raw Data for  Origanum majorana L/NMR for compounds 1-4/Compound 2/2C.fid/text
- Raw Data for  Origanum majorana L/NMR for compounds 1-4/Compound 2/2H.fid/
- Raw Data for  Origanum majorana L/NMR for compounds 1-4/Compound 2/2H.fid/fid
- Raw Data for  Origanum majorana L/NMR for compounds 1-4/Compound 2/2H.fid/log
- Raw Data for  Origanum majorana L/NMR for compounds 1-4/Compound 2/2H.fid/procpar
- Raw Data for  Origanum majorana L/NMR for compounds 1-4/Compound 2/2H.fid/text
- Raw Data for  Origanum majorana L/NMR for compounds 1-4/Compound 3/
- Raw Data for  Origanum majorana L/NMR for compounds 1-4/Compound 3/3C.fid/
- Raw Data for  Origanum majorana L/NMR for compounds 1-4/Compound 3/3C.fid/fid
- Raw Data for  Origanum majorana L/NMR for compounds 1-4/Compound 3/3C.fid/log
- Raw Data for  Origanum majorana L/NMR for compounds 1-4/Compound 3/3C.fid/procpar
- Raw Data for  Origanum majorana L/NMR for compounds 1-4/Compound 3/3C.fid/text
- Raw Data for  Origanum majorana L/NMR for compounds 1-4/Compound 3/3H.fid/
- Raw Data for  Origanum majorana L/NMR for compounds 1-4/Compound 3/3H.fid/fid
- Raw Data for  Origanum majorana L/NMR for compounds 1-4/Compound 3/3H.fid/log
- Raw Data for  Origanum majorana L/NMR for compounds 1-4/Compound 3/3H.fid/procpar
- Raw Data for  Origanum majorana L/NMR for compounds 1-4/Compound 3/3H.fid/text
- Raw Data for  Origanum majorana L/NMR for compounds 1-4/Compound 4/
- Raw Data for  Origanum majorana L/NMR for compounds 1-4/Compound 4/4C.fid/
- Raw Data for  Origanum majorana L/NMR for compounds 1-4/Compound 4/4C.fid/fid
- Raw Data for  Origanum majorana L/NMR for compounds 1-4/Compound 4/4C.fid/log
- Raw Data for  Origanum majorana L/NMR for compounds 1-4/Compound 4/4C.fid/procpar
- Raw Data for  Origanum majorana L/NMR for compounds 1-4/Compound 4/4C.fid/text
- Raw Data for  Origanum majorana L/NMR for compounds 1-4/Compound 4/4H.fid/
- Raw Data for  Origanum majorana L/NMR for compounds 1-4/Compound 4/4H.fid/fid
- Raw Data for  Origanum majorana L/NMR for compounds 1-4/Compound 4/4H.fid/log
- Raw Data for  Origanum majorana L/NMR for compounds 1-4/Compound 4/4H.fid/procpar
- Raw Data for  Origanum majorana L/NMR for compounds 1-4/Compound 4/4H.fid/text
