# Supplementary material for: Origanum majorana L.: A Nutritional Supplement With Immunomodulatory Effects
Source: Front Nutr. 2021 Sep 22;8:748031. doi: 10.3389/fnut.2021.748031 (PMC8493290; doi:10.3389/fnut.2021.748031)
Supplement: Supplementary file 1 [file Data_Sheet_1.ZIP › Raw Data for Origanum majorana L/FIGURE 2/MTT A 490nM.xls]

## Sheet: 光度测量1
光度测量1
吸光值	1	2	3	4	5	6	7	8	9	10	11	12
A	0.4658	0.7411	0.754	0.8311	0.8304	0.892	0.6595	0.751	0.7611	0.702	0.5806	0.4882
B	0.925	0.8774	0.8988	0.8571	0.9172	0.163	0.8893	0.861	0.7955	0.8832	0.887	0.9005
C	0.899	0.8078	0.833	0.7337	0.8021	0.7893	0.8429	0.8675	0.851	0.8891	0.7976	0.9331
D	0.9339	0.844	0.8797	0.8524	0.8498	0.8634	0.8032	0.8956	0.871	0.8268	0.8697	0.898
E	0.865	0.9194	0.8264	0.8768	0.7457	0.8617	0.8318	0.808	0.8383	0.95	0.7604	0.8966
F	0.9092	0.8769	0.9405	0.8556	0.8453	0.7799	0.7125	0.8565	0.7963	0.8568	0.7818	0.9356
G	0.8492	0.7914	0.8144	0.7867	0.8285	0.7307	0.8264	0.8148	0.8563	0.8447	0.8438	0.7489
H	0.6565	0.7179	0.8064	0.8728	0.808	0.8395	0.8422	0.8884	0.8106	0.8875	0.7176	0.7549
空白板
400μM	0.0697	0.0657	0.061	0.0613	0.0628	0.064	0.0588	0.0613	0.0621	0.0616	0.0663	0.0633
200μM	0.0636	0.0644	0.0612	0.0614	0.0612	0.0594	0.0625	0.0611	0.06	0.0601	0.0621	0.0636
Control	0.0635	0.0707	0.0614	0.065	0.0617	0.0625	0.0764	0.0597	0.0619	0.0605	0.061	0.0616
100μM	0.0836	0.0614	0.0589	0.0604	0.0609	0.0585	0.0582	0.0647	0.0625	0.0589	0.0603	0.0599
50μM	0.0666	0.0622	0.0663	0.0594	0.0597	0.0687	0.0636	0.0605	0.06	0.0597	0.06	0.0609
25μM	0.0643	0.0743	0.0673	0.0586	0.058	0.06	0.0602	0.0568	0.0592	0.0588	0.0641	0.0596
12.5μM	0.0643	0.0592	0.0597	0.0586	0.0586	0.0615	0.0585	0.0605	0.0605	0.0606	0.0607	0.0602
6.26μM	0.0757	0.0582	0.0615	0.0595	0.0628	0.0613	0.0641	0.0586	0.059	0.0602	0.0626	0.0583
Control	0.3961	0.6754	0.693	0.7698	0.7676	0.828	0.6007	0.6897	0.699	0.6404	0.5143	0.4249
400μM	0.8614	0.813	0.8376	0.7957	0.856	0.1036	0.8268	0.7999	0.7355	0.8231	0.8249	0.8369
200μM	0.8355	0.7371	0.7716	0.6687	0.7404	0.7268	0.7665	0.8078	0.7891	0.8286	0.7366	0.8715
100μM	0.8503	0.7826	0.8208	0.792	0.7889	0.8049	0.745	0.8309	0.8085	0.7679	0.8094	0.8381
50μM	0.7984	0.8572	0.7601	0.8174	0.686	0.793	0.7682	0.7475	0.7783	0.8903	0.7004	0.8357
25μM	0.8449	0.8026	0.8732	0.797	0.7873	0.7199	0.6523	0.7997	0.7371	0.798	0.7177	0.876
12.5μM	0.7849	0.7322	0.7547	0.7281	0.7699	0.6692	0.7679	0.7543	0.7958	0.7841	0.7831	0.6887
6.26μM	0.5808	0.6597	0.7449	0.8133	0.7452	0.7782	0.7781	0.8298	0.7516	0.8273	0.655	0.6966
			pB
			Control
			A1	A2	A3	A4		averageA
	Control		0.7371	0.7716	0.7268	0.7404		0.743975		99.0759	103.713	97.6915	99.5195
	400μM		0.6754	0.693	0.7698	0.7676		0.72645		90.7826	93.1483	103.471	103.176
	200μM		0.813	0.8376	0.7957	0.856		0.825575		109.278	112.584	106.953	115.058
	100μM		0.8049	0.8208	0.792	0.7889		0.80165		108.189	110.326	106.455	106.039
	50μM		0.7984	0.7601	0.8174	0.793		0.792225		107.315	102.167	109.869	106.59
	25μM		0.8026	0.8449	0.797	0.7873		0.80795		107.88	113.566	107.127	105.823
	12.5μM		0.7322	0.7547	0.7849	0.7699		0.760425		98.4173	101.442	105.501	103.485
	6.26μM		0.7782	0.7449	0.8133	0.7452		0.7704		104.6	100.124	109.318	100.165
