# Supplementary material for: Origanum majorana L.: A Nutritional Supplement With Immunomodulatory Effects
Source: Front Nutr. 2021 Sep 22;8:748031. doi: 10.3389/fnut.2021.748031 (PMC8493290; doi:10.3389/fnut.2021.748031)
Supplement: Supplementary file 1 [file Data_Sheet_1.ZIP › Raw Data for Origanum majorana L/FIGURE 3/NO .xls]

## Sheet: NO Content
光度测量1
吸光值	1	2	3	4	5	6	7	8	9	10	11	12
A	0.5721	0.9986	1.1068	0.1293	0.1225	0.1267	0.1004	0.0965	0.099	0.1089	0.0992	0.1049
B	0.6933	1.0047	1.0409	0.1106	0.1053	0.1038	0.1108	0.1361	0.1351	0.1292	0.1307	0.1397
C	1.1488	1.6952	1.7402	0.1058	0.1077	0.1027	0.1085	0.1384	0.138	0.1201	0.1181	0.1233
D	0.918	1.7837	1.7893	0.1101	0.1108	0.0989	0.099	0.1463	0.1439	0.1174	0.1143	0.1188
E	0.2598	1.0919	0.6178	0.1166	0.1187	0.112	0.1056	0.1222	0.126	0.1373	0.1357	0.1399
F	0.0556	0.0556	0.0556	0.1155	0.1171	0.1262	0.1116	0.1244	0.1235	0.0529	0.0554	0.0561
G	0.0567	0.0553	0.0571	0.056	0.0573	0.0586	0.0582	0.0567	0.0545	0.0556	0.0551	0.0595
H	0.0561	0.0561	0.056	0.0567	0.0553	0.0604	0.0563	0.0539	0.055	0.0558	0.0549	0.056
					Calculated according to the formula of scale-curve
Control	0.1089	0.0992	0.1049		11.1867	9.89333	10.6533
LPS	0.1373	0.1357	0.1399		14.9733	14.76	15.32			Control	LPS	100μM	50μM	25μM
100μM	0.1292	0.1307	0.1397		13.8933	14.0933	15.2933			11.1867	14.9733	13.8933	12.68	12.32
50μM	0.1201	0.1181	0.1233		12.68	12.4133	13.1067			9.89333	14.76	14.0933	12.4133	11.9067
25μM	0.1174	0.1143	0.1188		12.32	11.9067	12.5067			10.6533	15.32	15.2933	13.1067	12.5067

## Sheet: The standard curve for NO
光度测量1
吸光值	1	2	3	4	5	6	7	8	9	10	11	12
A	0.1237	0.117	0.1238	0.1261	0.1174	0.1077	0.8339	0.5559	0.4802	0.3062	0.154	0.0899
B	0.1168	0.1003	0.1072	0.1038	0.0961	0.1071	0.8155	0.5336	0.4602	0.3034	0.1532	0.0818
C	0.1207	0.1023	0.1024	0.1031	0.1024	0.1139	0.0581	0.0547	0.0557	0.0561	0.0559	0.0556
D	0.118	0.1038	0.0974	0.1005	0.0569	0.0564	0.0544	0.0556	0.0553	0.0555	0.0553	0.0551
E	0.1172	0.1017	0.1008	0.103	0.0555	0.0562	0.0548	0.0541	0.0542	0.0574	0.0557	0.0554
F	0.1177	0.1049	0.1024	0.108	0.0542	0.0543	0.0544	0.0539	0.0547	0.0535	0.0551	0.0559
G	0.1244	0.1092	0.1156	0.1137	0.0537	0.057	0.0546	0.0545	0.0546	0.0552	0.0564	0.0618
H	0.1235	0.1256	0.1231	0.109	0.0562	0.0562	0.0579	0.0553	0.0573	0.0608	0.0587	0.0545
						孔板板	0.0554	0.0543	0.0561	0.0543	0.0586	0.0631
							0.0551	0.055	0.0606	0.057	0.0578	0.0609
							0.7785	0.5016	0.4241	0.2519	0.0954	0.0268
							0.7604	0.4786	0.3996	0.2464	0.0954	0.0209
							0.76945	0.4901	0.41185	0.24915	0.0954	0.02385
C(μM)	100	60	50	30	10	0
A	0.76945	0.4901	0.41185	0.24915	0.0954	0.02385
