# Supplementary material for: Origanum majorana L.: A Nutritional Supplement With Immunomodulatory Effects
Source: Front Nutr. 2021 Sep 22;8:748031. doi: 10.3389/fnut.2021.748031 (PMC8493290; doi:10.3389/fnut.2021.748031)
Supplement: Supplementary file 1 [file Data_Sheet_1.ZIP › Raw Data for Origanum majorana L/FIGURE 3/iNOS mRNA.xls]

## Sheet: iNOS mRNA
Block Type	96-Well 0.2-mL Block
Calibration Background is expired	No
Calibration Background performed on	07-22-2020
Calibration Pure Dye ABY is expired	No
Calibration Pure Dye ABY performed on	07-22-2020
Calibration Pure Dye FAM is expired	No
Calibration Pure Dye FAM performed on	07-22-2020
Calibration Pure Dye JUN is expired	No
Calibration Pure Dye JUN performed on	07-22-2020
Calibration Pure Dye NED is expired	No
Calibration Pure Dye NED performed on	07-22-2020
Calibration Pure Dye ROX is expired	No
Calibration Pure Dye ROX performed on	07-22-2020
Calibration Pure Dye SYBR is expired	No
Calibration Pure Dye SYBR performed on	07-22-2020
Calibration Pure Dye TAMRA is expired	No
Calibration Pure Dye TAMRA performed on	07-22-2020
Calibration Pure Dye VIC is expired	No
Calibration Pure Dye VIC performed on	07-22-2020
Calibration ROI is expired	No
Calibration ROI performed on	07-22-2020
Calibration Uniformity is expired	No
Calibration Uniformity performed on	07-22-2020
Chemistry	SYBR_GREEN
Date Created	2021-06-23 18:20:17 PM CST
Experiment Barcode
Experiment Comment
Experiment File Name	D:\Users\INSTR-ADMIN\Desktop\WSY\20210623-2WSY.eds
Experiment Name	20210623WSY
Experiment Run End Time	2021-06-23 18:12:52 PM CST
Experiment Type	Comparative Cт (ΔΔCт)
Instrument Name	272324596
Instrument Serial Number	272324596
Instrument Type	QuantStudio™ 3 System
Passive Reference	ROX
Post-read Stage/Step
Pre-read Stage/Step
Quantification Cycle Method	Ct
Signal Smoothing On	true
Stage where Melt Analysis is performed	Stage3
Stage/ Cycle where Ct Analysis is performed	Stage2, Step2
User Name
Well	Well Position	Omit	Sample Name	Target Name	Task	Reporter	Quencher	Quantity	Quantity Mean	Quantity SD	RQ	RQ Min	RQ Max	CT	Ct Mean	Ct SD	Delta Ct	Delta Ct Mean	Delta Ct SD	Delta Ct SE	Delta Delta Ct	Automatic Ct Threshold	Ct Threshold	Automatic Baseline	Baseline Start	Baseline End	Amp Status	Comments	Cq Conf	CQCONF	THOLDFAIL	EXPFAIL	MTP	Tm1	NOAMP	Tm2	Tm3	Tm4
5	A5	FALSE	K	INOS	UNKNOWN	SYBR	None				1	0.6598	1.51561	29.8563	29.8905	0.0484196		15.4178	0.197177	0.139425	0	TRUE	0.261729	TRUE	3	24	Amp		0.979989	N	N	N	N	86.1515	N
6	A6	FALSE	K		UNKNOWN	SYBR	None							Undetermined								TRUE	0.2	TRUE	3	39	Inconclusive		0	Y	Y	Y	Y	86.1515	Y	79.6543	75.5935	93.2985
7	A7	FALSE	K		UNKNOWN	SYBR	None				1	0.616157	1.62296	24.3335	24.2435	0.127259		9.77083	0.229629	0.162372	0	TRUE	0.260082	TRUE	3	18	Amp		0.97415	N	N	N	N	88.2707	N
8	A8	FALSE	K	ACTIN	UNKNOWN	SYBR	None							14.3376	14.4727	0.19114						TRUE	0.190703	TRUE	3	8	Amp		0.980758	N	N	N	N	87.1334	N
17	B5	FALSE	K	INOS	UNKNOWN	SYBR	None				1	0.6598	1.51561	29.9247	29.8905	0.0484196		15.4178	0.197177	0.139425	0	TRUE	0.261729	TRUE	3	24	Amp		0.979981	N	N	N	N	85.9891	N
18	B6	FALSE	K		UNKNOWN	SYBR	None							Undetermined								TRUE	0.2	TRUE	3	39	Inconclusive		0	Y	Y	Y	Y	87.451	Y	82.0908	91.3493
19	B7	FALSE	K		UNKNOWN	SYBR	None				1	0.616157	1.62296	24.1536	24.2435	0.127259		9.77083	0.229629	0.162372	0	TRUE	0.260082	TRUE	3	18	Amp		0.976194	N	N	N	N	88.1082	N
20	B8	FALSE	K	ACTIN	UNKNOWN	SYBR	None							14.6079	14.4727	0.19114						TRUE	0.190703	TRUE	3	10	Amp		0.988385	N	N	N	N	86.9709	N
29	C5	FALSE	LPS	INOS	UNKNOWN	SYBR	None				73.8731	60.387	90.3709	23.2485	23.2395	0.0126387		9.21082	0.0955847	0.0675886	-6.20698	TRUE	0.261729	TRUE	3	17	Amp		0.984588	N	N	N	N	85.9891	N
30	C6	FALSE	LPS		UNKNOWN	SYBR	None							Undetermined								TRUE	0.2	TRUE	3	39	No Amp		0	Y	Y	Y	N	60.0002	Y
31	C7	FALSE	LPS		UNKNOWN	SYBR	None				1.05826	0.862023	1.29918	23.7023	23.7178	0.0219636		9.68913	0.0972579	0.0687717	-0.0816984	TRUE	0.260082	TRUE	3	18	Amp		0.976515	N	N	N	N	88.1082	N
32	C8	FALSE	LPS	ACTIN	UNKNOWN	SYBR	None							14.0957	14.0287	0.0947454						TRUE	0.190703	TRUE	3	8	Amp		0.976216	N	N	N	N	87.1334	N
41	D5	FALSE	LPS	INOS	UNKNOWN	SYBR	None				73.8731	60.387	90.3709	23.2306	23.2395	0.0126387		9.21082	0.0955847	0.0675886	-6.20698	TRUE	0.261729	TRUE	3	18	Amp		0.97571	N	N	N	N	85.8267	N
42	D6	FALSE	LPS		UNKNOWN	SYBR	None							Undetermined								TRUE	0.2	TRUE	3	39	Amp		0	Y	Y	Y	N	60.0002	Y
43	D7	FALSE	LPS		UNKNOWN	SYBR	None				1.05826	0.862023	1.29918	23.7334	23.7178	0.0219636		9.68913	0.0972579	0.0687717	-0.0816984	TRUE	0.260082	TRUE	3	18	Amp		0.96925	N	N	N	N	88.1082	N
44	D8	FALSE	LPS	ACTIN	UNKNOWN	SYBR	None							13.9617	14.0287	0.0947454						TRUE	0.190703	TRUE	3	8	Amp		0.983828	N	N	N	N	86.9709	N
53	E5	FALSE	100	INOS	UNKNOWN	SYBR	None				7.39172	6.81923	8.01227	27.5492	27.527	0.0314422		12.5319	0.0382264	0.0270301	-2.88591	TRUE	0.261729	TRUE	3	21	Amp		0.980851	N	N	N	N	85.8267	N
54	E6	FALSE	100		UNKNOWN	SYBR	None							Undetermined								TRUE	0.2	TRUE	3	39	Amp		0	Y	Y	Y	N	60.0002	Y
55	E7	FALSE	100		UNKNOWN	SYBR	None				1.34137	1.2059	1.49207	24.31	24.3422	0.0455658		9.34711	0.0504865	0.0356993	-0.423712	TRUE	0.260082	TRUE	3	18	Amp		0.978123	N	N	N	N	88.1082	N
56	E8	FALSE	100	ACTIN	UNKNOWN	SYBR	None							14.9797	14.9951	0.0217404						TRUE	0.190703	TRUE	3	10	Amp		0.978815	N	N	N	N	86.9709	N
65	F5	FALSE	100	INOS	UNKNOWN	SYBR	None				7.39172	6.81923	8.01227	27.5047	27.527	0.0314422		12.5319	0.0382264	0.0270301	-2.88591	TRUE	0.261729	TRUE	3	21	Amp		0.98005	N	N	N	N	85.8267	N
66	F6	FALSE	100		UNKNOWN	SYBR	None							Undetermined								TRUE	0.2	TRUE	3	39	Amp		0	Y	Y	Y	N	60.0002	Y
67	F7	FALSE	100		UNKNOWN	SYBR	None				1.34137	1.2059	1.49207	24.3744	24.3422	0.0455658		9.34711	0.0504865	0.0356993	-0.423712	TRUE	0.260082	TRUE	3	18	Amp		0.975885	N	N	N	N	88.1082	N
68	F8	FALSE	100	ACTIN	UNKNOWN	SYBR	None							15.0105	14.9951	0.0217404						TRUE	0.190703	TRUE	3	9	Amp		0.97901	N	N	N	N	86.9709	N
77	G5	FALSE	NTC	INOS	UNKNOWN	SYBR	None							37.4644	37.4644							TRUE	0.261729	TRUE	3	31	Amp		0.966298	N	N	N	Y	84.2024	N	90.2123
78	G6	FALSE	NTC		UNKNOWN	SYBR	None							Undetermined								TRUE	0.2	TRUE	3	39	No Amp		0	Y	Y	Y	N	60.0002	Y
79	G7	FALSE	NTC		UNKNOWN	SYBR	None							Undetermined								TRUE	0.260082	TRUE	3	39	No Amp		0	Y	N	Y	N	59.9999	Y
80	G8	FALSE	NTC	ACTIN	UNKNOWN	SYBR	None							Undetermined								TRUE	0.190703	TRUE	3	39	No Amp		0	Y	N	Y	N	59.9999	Y
Analysis Type	Singleplex
Endogenous Control	ACTIN
RQ Min/Max Confidence Level	95.0
Reference Sample	K
									∆Ct					∆∆Ct				2-∆∆Ct
			iNOS	Control	29.9247	29.8563	29.8905		15.452	15.3836	15.4178	15.4178		0	0	0		1	1	1
				LPS	23.2306	23.2485	23.2395		9.20188	9.21976	9.21082			-6.21591	-6.19804	-6.20698		74.3321	73.4169	73.8731
				100μM	27.5047	27.5492	27.527		12.5097	12.5541	12.5319			-2.90814	-2.86368	-2.88591		7.50651	7.27868	7.39172
			β-actin	Control	14.3376	14.6079	14.4727	14.4727
				LPS	14.0957	13.9617	14.0287	14.0287
				100μM	14.9797	15.0105	14.9951	14.9951
