# Supplementary material for: Origanum majorana L.: A Nutritional Supplement With Immunomodulatory Effects
Source: Front Nutr. 2021 Sep 22;8:748031. doi: 10.3389/fnut.2021.748031 (PMC8493290; doi:10.3389/fnut.2021.748031)
Supplement: Supplementary file 1 [file Data_Sheet_1.ZIP › Raw Data for Origanum majorana L/FIGURE 4/Cytokines content.xlsx]

## Sheet: IL-6
光度测量1
吸光值	1	2	3	4	5	6	7	8	9	10	11	12
A	0	0.0001	0.1313	0.1177	0.1163	0.1397	0.1289	0.1376	0.1423	-0.0005	-0.0002	-0.0004
B	0.0001	0.0003	0.6294	0.661	0.652	0	0.0002	-0.0001	-0.0001	-0.0001	0	0.0002
C	0	0	0.1924	0.1881	0.1843	-0.0003	-0.0004	-0.0004	-0.0005	-0.0004	-0.0005	-0.0005
D	0.0003	0.0001	0.2764	0.2741	0.2855	0.0002	0.0001	0	0.0001	0	-0.0001	-0.0001
E	0	-0.0001	0.4072	0.4065	0.427	-0.0005	-0.0002	-0.0003	-0.0006	-0.0005	-0.0006	-0.0002
F	0.0002	0.0003	0.1968	0.1883	0.189	0.0002	0.0002	-0.0002	0.0002	0.0001	-0.0002	0
G	0.0001	0	0.265	0.2498	0.2548	-0.0003	-0.0002	-0.0001	-0.0002	-0.0002	-0.0005	-0.0004
H	0.0008	0.0004	0.3317	0.3408	0.3495	0.0003	0.0005	0.0003	0.0004	0.0003	0.0002	0.0004
					Calculated according to the formula of scale-curve						×dilution ratio (pg/mL)
Control	0.1313	0.1177	0.1163		9.596	8.198	8.0522				9.596	8.198	8.0522
LPS	0.6294	0.661	0.652		54.84	57.68	56.87				5484	5768	5687
100μM	0.1397	0.1289	0.1376		10.44	9.35	10.23				522	467.5	511.5

## Sheet: The standard curve for IL-6
光度测量1
吸光值	1	2	3	4	5	6	7	8	9	10	11	12
A	0.1459	3.469	3.4976	2.4447	2.4424	1.4617	1.4456	0.8213	0.8247	0.083	-0.0005	-0.0002
B	0.2285	0.5244	0.5208	0.3152	0.3259	0.2121	0.2138	0.118	0.1252	-0.0001	0.0001	-0.0001
C	0.1625	3.8696	3.8578	3.161	3.3503	0.7105	0.692	0.1356	-0.0003	-0.0007	-0.0002	-0.0004
D	0.0002	0.0002	0.0001	0.0003	0.0003	0.0004	0.0003	0.0003	0.0002	0	-0.0002	0.0001
E	0	-0.0001	-0.0002	-0.0002	0	-0.0001	-0.0002	-0.0002	0	-0.0003	-0.0004	-0.0004
F	0.0004	0.0003	0.0004	0.0002	0.0005	0	0.0001	0	0	0	0.0002	0
G	-0.0001	-0.0002	-0.0001	-0.0001	-0.0001	-0.0003	-0.0003	-0.0002	-0.0003	-0.0004	-0.0002	-0.0004
H	0.0008	0.0007	0.0007	0.0008	0.0008	0.0004	0.0007	0.0002	0.0003	0.0003	0.0003	0.0005
	500	250	125	62.5	31.25	15.625	7.8125	backgroundA
	3.469	2.4447	1.4617	0.8213	0.5244	0.3152	0.2121	0.118
	3.4976	2.4424	1.4456	0.8247	0.5208	0.3259	0.2138	0.1252
A	3.4833	2.44355	1.45365	0.823	0.5226	0.32055	0.21295	0.1216
A	3.3617	2.32195	1.33205	0.7014	0.401	0.19895	0.09135
浓度pg/ml	500	250	125	62.5	31.25	15.625	7.8125	0
												浓度pg/ml	A
												500	3.3617
												250	2.32195
												125	1.33205
												62.5	0.7014
												31.25	0.401
												15.625	0.19895
												7.8125	0.09135

## Sheet: TNF-α
光度测量1
吸光值	1	2	3	4	5	6	7	8	9	10	11	12
A	0.0002	0	0.4643	0.4536	0.49	1.8652	1.8848	1.7721	0.1095	-0.0002	-0.0001	-0.0002
B	0.0003	0.0002	1.6356	1.6503	1.7284	0.0005	0.0003	0.0001	0.0003	0.0003	0	0.0001
C	-0.0001	0.0001	0.0671	0.0708	0.0703	-0.0001	-0.0001	0	-0.0002	-0.0001	-0.0002	-0.0002
D	0.0004	0.0005	1.0864	1.1731	1.0675	0.0005	0.0003	0	0.0002	0.0001	0	0.0001
E	0.0002	0	1.742	1.6069	1.5267	-0.0001	-0.0001	-0.0002	-0.0003	-0.0002	-0.0001	-0.0002
F	0.0006	0.0002	1.8782	1.9343	1.8814	0.0003	0.0004	0.0004	0.0003	0.0003	-0.0001	-0.0002
G	0.0002	0.0003	1.0546	1.0337	0.9648	-0.0001	-0.0003	-0.0003	-0.0003	0	-0.0002	-0.0002
H	0.0009	0.0006	1.5192	1.518	1.4967	0.0007	0.0006	0.0006	0.0005	0.0005	0.0006	0.0004
	A1	A2	A3		Calculated according to the formula of scale-curve				×dilution ratio				pg/mL - transform - ng/Ml
Control	0.4643	0.4536	0.49		225.682	220.818	237.364		225.682	220.818	237.364		0.225682	0.220818	0.237364
LPS	1.6356	1.6503	1.7284		758.091	764.773	800.273		37904.5	38238.6	40013.6		37.9045	38.2386	40.0136
100μM	0.0671	0.0708	0.0703		45.1364	46.8182	46.5909		2256.82	2340.91	2329.55		2.25682	2.34091	2.32955

## Sheet: The standard curve for TNF-α
光度测量1
吸光值	1	2	3	4	5	6	7	8	9	10	11	12
A	2.231	0.1839	3.9067	-0.0002	-0.0002	0	-0.0003	-0.0004	-0.0001	-0.0001	-0.0003	-0.0005
B	2.2295	0.1781	3.9392	0.0003	0.0003	0.0002	0.0002	-0.0001	0.0002	0	0	0.0002
C	1.0955	0.1187	3.8004	-0.0002	0	-0.0002	-0.0002	-0.0002	-0.0003	-0.0004	-0.0004	-0.0004
D	1.1467	0.1198	3.8666	0.0003	0.0004	0.0005	0.0002	0.0002	0	0	-0.0001	0.0001
E	0.5539	0.092	1.8222	-0.0003	0	-0.0003	-0.0002	-0.0001	-0.0005	-0.0003	-0.0006	-0.0004
F	0.5502	0.0957	1.8109	0.0003	0.0002	0.0001	0.0003	0.0005	0.0002	0.0002	-0.0002	-0.0001
G	0.2903	0.0679	0	-0.0001	-0.0001	0.0001	-0.0005	-0.0002	-0.0004	-0.0002	-0.0002	-0.0001
H	0.2837	0.0684	0.0009	0.0007	0.0009	0.0006	0.0004	0.0007	0.0004	0.0003	0.0003	0.0004
								backgroundA
A1	2.231	1.0955	0.5539	0.2903	0.1839	0.1187	0.092	0.0679
A2	2.2295	1.1467	0.5502	0.2837	0.1781	0.1198	0.0957	0.0684
平均A	2.23025	1.1211	0.55205	0.287	0.181	0.11925	0.09385	0.06815
	2.1621	1.05295	0.4839	0.21885	0.11285	0.0511	0.0257
浓度pg/ml	1000	500	250	126	62.5	31.25	15.625
