# Supplementary material for: Origanum majorana L.: A Nutritional Supplement With Immunomodulatory Effects
Source: Front Nutr. 2021 Sep 22;8:748031. doi: 10.3389/fnut.2021.748031 (PMC8493290; doi:10.3389/fnut.2021.748031)
Supplement: Supplementary file 1 [file Data_Sheet_1.ZIP › Raw Data for Origanum majorana L/FIGURE 4/RT-PCR.xlsx]

## Sheet: iNOS mRNA Expression
Block Type	96-Well 0.2-mL Block
Calibration Background is expired	No
Calibration Background performed on	07-22-2020
Calibration Pure Dye ABY is expired	No
Calibration Pure Dye ABY performed on	07-22-2020
Calibration Pure Dye FAM is expired	No
Calibration Pure Dye FAM performed on	07-22-2020
Calibration Pure Dye JUN is expired	No
Calibration Pure Dye JUN performed on	07-22-2020
Calibration Pure Dye NED is expired	No
Calibration Pure Dye NED performed on	07-22-2020
Calibration Pure Dye ROX is expired	No
Calibration Pure Dye ROX performed on	07-22-2020
Calibration Pure Dye SYBR is expired	No
Calibration Pure Dye SYBR performed on	07-22-2020
Calibration Pure Dye TAMRA is expired	No
Calibration Pure Dye TAMRA performed on	07-22-2020
Calibration Pure Dye VIC is expired	No
Calibration Pure Dye VIC performed on	07-22-2020
Calibration ROI is expired	No
Calibration ROI performed on	07-22-2020
Calibration Uniformity is expired	No
Calibration Uniformity performed on	07-22-2020
Chemistry	SYBR_GREEN
Date Created	2021-06-23 18:20:17 PM CST
Experiment Barcode
Experiment Comment
Experiment File Name	D:\Users\INSTR-ADMIN\Desktop\WSY\20210623-2WSY.eds
Experiment Name	20210623WSY
Experiment Run End Time	2021-06-23 18:12:52 PM CST
Experiment Type	Comparative Cт (ΔΔCт)
Instrument Name	272324596
Instrument Serial Number	272324596
Instrument Type	QuantStudio™ 3 System
Passive Reference	ROX
Post-read Stage/Step
Pre-read Stage/Step
Quantification Cycle Method	Ct
Signal Smoothing On	true
Stage where Melt Analysis is performed	Stage3
Stage/ Cycle where Ct Analysis is performed	Stage2, Step2
User Name
Well	Well Position	Omit	Sample Name	Target Name	Task	Reporter	Quencher	Quantity	Quantity Mean	Quantity SD	RQ	RQ Min	RQ Max	CT	Ct Mean	Ct SD	Delta Ct	Delta Ct Mean	Delta Ct SD	Delta Ct SE	Delta Delta Ct	Automatic Ct Threshold	Ct Threshold	Automatic Baseline	Baseline Start	Baseline End	Amp Status	Comments	Cq Conf	CQCONF	THOLDFAIL	EXPFAIL	MTP	Tm1	NOAMP	Tm2	Tm3	Tm4
5	A5	FALSE	K	INOS	UNKNOWN	SYBR	None				1	0.6598	1.51561	29.8563	29.8905	0.0484196		15.4178	0.197177	0.139425	0	TRUE	0.261729	TRUE	3	24	Amp		0.979989	N	N	N	N	86.1515	N
6	A6	FALSE	K		UNKNOWN	SYBR	None							Undetermined								TRUE	0.2	TRUE	3	39	Inconclusive		0	Y	Y	Y	Y	86.1515	Y	79.6543	75.5935	93.2985
7	A7	FALSE	K		UNKNOWN	SYBR	None				1	0.616157	1.62296	24.3335	24.2435	0.127259		9.77083	0.229629	0.162372	0	TRUE	0.260082	TRUE	3	18	Amp		0.97415	N	N	N	N	88.2707	N
8	A8	FALSE	K	ACTIN	UNKNOWN	SYBR	None							14.3376	14.4727	0.19114						TRUE	0.190703	TRUE	3	8	Amp		0.980758	N	N	N	N	87.1334	N
17	B5	FALSE	K	INOS	UNKNOWN	SYBR	None				1	0.6598	1.51561	29.9247	29.8905	0.0484196		15.4178	0.197177	0.139425	0	TRUE	0.261729	TRUE	3	24	Amp		0.979981	N	N	N	N	85.9891	N
18	B6	FALSE	K		UNKNOWN	SYBR	None							Undetermined								TRUE	0.2	TRUE	3	39	Inconclusive		0	Y	Y	Y	Y	87.451	Y	82.0908	91.3493
19	B7	FALSE	K		UNKNOWN	SYBR	None				1	0.616157	1.62296	24.1536	24.2435	0.127259		9.77083	0.229629	0.162372	0	TRUE	0.260082	TRUE	3	18	Amp		0.976194	N	N	N	N	88.1082	N
20	B8	FALSE	K	ACTIN	UNKNOWN	SYBR	None							14.6079	14.4727	0.19114						TRUE	0.190703	TRUE	3	10	Amp		0.988385	N	N	N	N	86.9709	N
29	C5	FALSE	LPS	INOS	UNKNOWN	SYBR	None				73.8731	60.387	90.3709	23.2485	23.2395	0.0126387		9.21082	0.0955847	0.0675886	-6.20698	TRUE	0.261729	TRUE	3	17	Amp		0.984588	N	N	N	N	85.9891	N
30	C6	FALSE	LPS		UNKNOWN	SYBR	None							Undetermined								TRUE	0.2	TRUE	3	39	No Amp		0	Y	Y	Y	N	60.0002	Y
31	C7	FALSE	LPS		UNKNOWN	SYBR	None				1.05826	0.862023	1.29918	23.7023	23.7178	0.0219636		9.68913	0.0972579	0.0687717	-0.0816984	TRUE	0.260082	TRUE	3	18	Amp		0.976515	N	N	N	N	88.1082	N
32	C8	FALSE	LPS	ACTIN	UNKNOWN	SYBR	None							14.0957	14.0287	0.0947454						TRUE	0.190703	TRUE	3	8	Amp		0.976216	N	N	N	N	87.1334	N
41	D5	FALSE	LPS	INOS	UNKNOWN	SYBR	None				73.8731	60.387	90.3709	23.2306	23.2395	0.0126387		9.21082	0.0955847	0.0675886	-6.20698	TRUE	0.261729	TRUE	3	18	Amp		0.97571	N	N	N	N	85.8267	N
42	D6	FALSE	LPS		UNKNOWN	SYBR	None							Undetermined								TRUE	0.2	TRUE	3	39	Amp		0	Y	Y	Y	N	60.0002	Y
43	D7	FALSE	LPS		UNKNOWN	SYBR	None				1.05826	0.862023	1.29918	23.7334	23.7178	0.0219636		9.68913	0.0972579	0.0687717	-0.0816984	TRUE	0.260082	TRUE	3	18	Amp		0.96925	N	N	N	N	88.1082	N
44	D8	FALSE	LPS	ACTIN	UNKNOWN	SYBR	None							13.9617	14.0287	0.0947454						TRUE	0.190703	TRUE	3	8	Amp		0.983828	N	N	N	N	86.9709	N
53	E5	FALSE	100	INOS	UNKNOWN	SYBR	None				7.39172	6.81923	8.01227	27.5492	27.527	0.0314422		12.5319	0.0382264	0.0270301	-2.88591	TRUE	0.261729	TRUE	3	21	Amp		0.980851	N	N	N	N	85.8267	N
54	E6	FALSE	100		UNKNOWN	SYBR	None							Undetermined								TRUE	0.2	TRUE	3	39	Amp		0	Y	Y	Y	N	60.0002	Y
55	E7	FALSE	100		UNKNOWN	SYBR	None				1.34137	1.2059	1.49207	24.31	24.3422	0.0455658		9.34711	0.0504865	0.0356993	-0.423712	TRUE	0.260082	TRUE	3	18	Amp		0.978123	N	N	N	N	88.1082	N
56	E8	FALSE	100	ACTIN	UNKNOWN	SYBR	None							14.9797	14.9951	0.0217404						TRUE	0.190703	TRUE	3	10	Amp		0.978815	N	N	N	N	86.9709	N
65	F5	FALSE	100	INOS	UNKNOWN	SYBR	None				7.39172	6.81923	8.01227	27.5047	27.527	0.0314422		12.5319	0.0382264	0.0270301	-2.88591	TRUE	0.261729	TRUE	3	21	Amp		0.98005	N	N	N	N	85.8267	N
66	F6	FALSE	100		UNKNOWN	SYBR	None							Undetermined								TRUE	0.2	TRUE	3	39	Amp		0	Y	Y	Y	N	60.0002	Y
67	F7	FALSE	100		UNKNOWN	SYBR	None				1.34137	1.2059	1.49207	24.3744	24.3422	0.0455658		9.34711	0.0504865	0.0356993	-0.423712	TRUE	0.260082	TRUE	3	18	Amp		0.975885	N	N	N	N	88.1082	N
68	F8	FALSE	100	ACTIN	UNKNOWN	SYBR	None							15.0105	14.9951	0.0217404						TRUE	0.190703	TRUE	3	9	Amp		0.97901	N	N	N	N	86.9709	N
77	G5	FALSE	NTC	INOS	UNKNOWN	SYBR	None							37.4644	37.4644							TRUE	0.261729	TRUE	3	31	Amp		0.966298	N	N	N	Y	84.2024	N	90.2123
78	G6	FALSE	NTC		UNKNOWN	SYBR	None							Undetermined								TRUE	0.2	TRUE	3	39	No Amp		0	Y	Y	Y	N	60.0002	Y
79	G7	FALSE	NTC		UNKNOWN	SYBR	None							Undetermined								TRUE	0.260082	TRUE	3	39	No Amp		0	Y	N	Y	N	59.9999	Y
80	G8	FALSE	NTC	ACTIN	UNKNOWN	SYBR	None							Undetermined								TRUE	0.190703	TRUE	3	39	No Amp		0	Y	N	Y	N	59.9999	Y
Analysis Type	Singleplex
Endogenous Control	ACTIN
RQ Min/Max Confidence Level	95.0
Reference Sample	K
									∆Ct					∆∆Ct				2-∆∆Ct
			iNOS	Control	29.9247	29.8563	29.8905		15.452	15.3836	15.4178	15.4178		0	0	0		1	1	1
				LPS	23.2306	23.2485	23.2395		9.20188	9.21976	9.21082			-6.21591	-6.19804	-6.20698		74.3321	73.4169	73.8731
				100μM	27.5047	27.5492	27.527		12.5097	12.5541	12.5319			-2.90814	-2.86368	-2.88591		7.50651	7.27868	7.39172
			β-actin	Control	14.3376	14.6079	14.4727	14.4727
				LPS	14.0957	13.9617	14.0287	14.0287
				100μM	14.9797	15.0105	14.9951	14.9951

## Sheet: IL-6 mRNA Expression
Block Type	96-Well 0.2-mL Block
Calibration Background is expired	No
Calibration Background performed on	07-22-2020
Calibration Pure Dye ABY is expired	No
Calibration Pure Dye ABY performed on	07-22-2020
Calibration Pure Dye FAM is expired	No
Calibration Pure Dye FAM performed on	07-22-2020
Calibration Pure Dye JUN is expired	No
Calibration Pure Dye JUN performed on	07-22-2020
Calibration Pure Dye NED is expired	No
Calibration Pure Dye NED performed on	07-22-2020
Calibration Pure Dye ROX is expired	No
Calibration Pure Dye ROX performed on	07-22-2020
Calibration Pure Dye SYBR is expired	No
Calibration Pure Dye SYBR performed on	07-22-2020
Calibration Pure Dye TAMRA is expired	No
Calibration Pure Dye TAMRA performed on	07-22-2020
Calibration Pure Dye VIC is expired	No
Calibration Pure Dye VIC performed on	07-22-2020
Calibration ROI is expired	No
Calibration ROI performed on	07-22-2020
Calibration Uniformity is expired	No
Calibration Uniformity performed on	07-22-2020
Chemistry	SYBR_GREEN
Date Created	2021-06-24 16:16:12 PM CST
Experiment Barcode
Experiment Comment
Experiment File Name	D:\Users\INSTR-ADMIN\Desktop\WSY\20210624WSY-2.eds
Experiment Name	20210624WSY
Experiment Run End Time	2021-06-24 16:17:23 PM CST
Experiment Type	Comparative Cт (ΔΔCт)
Instrument Name	272324596
Instrument Serial Number	272324596
Instrument Type	QuantStudio™ 3 System
Passive Reference	ROX
Post-read Stage/Step
Pre-read Stage/Step
Quantification Cycle Method	Ct
Signal Smoothing On	true
Stage where Melt Analysis is performed	Stage3
Stage/ Cycle where Ct Analysis is performed	Stage2, Step2
User Name
Well	Well Position	Omit	Sample Name	Target Name	Task	Reporter	Quencher	Quantity	Quantity Mean	Quantity SD	RQ	RQ Min	RQ Max	CT	Ct Mean	Ct SD	Delta Ct	Delta Ct Mean	Delta Ct SD	Delta Ct SE	Delta Delta Ct	Automatic Ct Threshold	Ct Threshold	Automatic Baseline	Baseline Start	Baseline End	Amp Status	Comments	Cq Conf	CQCONF	MTP	Tm1	Tm2	Tm3	Tm4
5	A5	FALSE	K	COX-2	UNKNOWN	SYBR	None				1	0.944972	1.05823	25.052	25.0427	0.0132321		10.4155	0.0268392	0.0189782	0	TRUE	0.279575	TRUE	3	19	Amp		0.969535	N	N	83.1897
6	A6	FALSE	K	IL-6	UNKNOWN	SYBR	None				1	0.361891	2.76326	33.1484	32.808	0.481407		18.1808	0.481973	0.340807	0	TRUE	0.257594	TRUE	3	27	Amp		0.972999	N	Y	79.486	83.5118
7	A7	FALSE	K	ACTIN	UNKNOWN	SYBR	None							14.6106	14.6271	0.0233507						TRUE	0.243952	TRUE	3	9	Amp		0.983511	N	N	87.2177
17	B5	FALSE	K	COX-2	UNKNOWN	SYBR	None				1	0.944972	1.05823	25.0333	25.0427	0.0132321		10.4155	0.0268392	0.0189782	0	TRUE	0.279575	TRUE	3	19	Amp		0.977292	N	N	83.0287
18	B6	FALSE	K	IL-6	UNKNOWN	SYBR	None				1	0.361891	2.76326	32.4676	32.808	0.481407		18.1808	0.481973	0.340807	0	TRUE	0.257594	TRUE	3	27	Amp		0.979202	N	Y	79.325	84.3169
19	B7	FALSE	K	ACTIN	UNKNOWN	SYBR	None							14.6437	14.6271	0.0233507						TRUE	0.243952	TRUE	3	9	Amp		0.988637	N	N	87.2177
29	C5	FALSE	LPS	COX-2	UNKNOWN	SYBR	None				163.262	153.265	173.911	17.2281	17.2488	0.0291832		3.06449	0.0299627	0.0211868	-7.35104	TRUE	0.279575	TRUE	3	12	Amp		0.980999	N	N	83.1897
30	C6	FALSE	LPS	IL-6	UNKNOWN	SYBR	None				5622.87	5542.92	5703.97	19.9081	19.908	0.000101152		5.72373	0.00679078	0.00480181	-12.4571	TRUE	0.257594	TRUE	3	14	Amp		0.98252	N	N	79.486
31	C7	FALSE	LPS	ACTIN	UNKNOWN	SYBR	None							14.1891	14.1843	0.00679003						TRUE	0.243952	TRUE	3	8	Amp		0.965057	N	N	87.0566
41	D5	FALSE	LPS	COX-2	UNKNOWN	SYBR	None				163.262	153.265	173.911	17.2694	17.2488	0.0291832		3.06449	0.0299627	0.0211868	-7.35104	TRUE	0.279575	TRUE	3	12	Amp		0.981123	N	N	83.0287
42	D6	FALSE	LPS	IL-6	UNKNOWN	SYBR	None				5622.87	5542.92	5703.97	19.9079	19.908	0.000101152		5.72373	0.00679078	0.00480181	-12.4571	TRUE	0.257594	TRUE	3	14	Amp		0.985917	N	N	79.486
43	D7	FALSE	LPS	ACTIN	UNKNOWN	SYBR	None							14.1795	14.1843	0.00679003						TRUE	0.243952	TRUE	3	8	Amp		0.965336	N	N	87.0566
53	E5	FALSE	100	COX-2	UNKNOWN	SYBR	None				1.99171	1.62225	2.44531	24.0779	24.1463	0.0967624		9.42152	0.0972928	0.0687964	-0.994008	TRUE	0.279575	TRUE	3	18	Amp		0.974386	N	N	82.8676
54	E6	FALSE	100	IL-6	UNKNOWN	SYBR	None				18.5096	17.1542	19.9722	28.671	28.6954	0.0346049		13.9706	0.0360613	0.0254992	-4.2102	TRUE	0.257594	TRUE	3	23	Amp		0.96691	N	N	79.325
55	E7	FALSE	100	ACTIN	UNKNOWN	SYBR	None							14.7176	14.7248	0.0101449						TRUE	0.243952	TRUE	3	9	Amp		0.974414	N	N	87.0566
65	F5	FALSE	100	COX-2	UNKNOWN	SYBR	None				1.99171	1.62225	2.44531	24.2147	24.1463	0.0967624		9.42152	0.0972928	0.0687964	-0.994008	TRUE	0.279575	TRUE	3	19	Amp		0.961954	N	N	82.8676
66	F6	FALSE	100	IL-6	UNKNOWN	SYBR	None				18.5096	17.1542	19.9722	28.7199	28.6954	0.0346049		13.9706	0.0360613	0.0254992	-4.2102	TRUE	0.257594	TRUE	3	23	Amp		0.975851	N	N	79.325
67	F7	FALSE	100	ACTIN	UNKNOWN	SYBR	None							14.732	14.7248	0.0101449						TRUE	0.243952	TRUE	3	9	Amp		0.970618	N	N	87.0566
77	G5	FALSE	NTC	COX-2	UNKNOWN	SYBR	None							Undetermined								TRUE	0.279575	TRUE	3	35	No Amp		0	Y	Y	82.7066	91.5633	87.3765
78	G6	FALSE	NTC	IL-6	UNKNOWN	SYBR	None				4.67889e+06			34.5429	34.5429			-3.97691			-22.1577	TRUE	0.257594	TRUE	3	29	Amp		0.987389	N	N	80.2911
79	G7	FALSE	NTC	ACTIN	UNKNOWN	SYBR	None							38.5199	38.5199							TRUE	0.243952	TRUE	3	32	Inconclusive		0.647505	Y	N	87.3787
Analysis Type	Singleplex
Endogenous Control	ACTIN
RQ Min/Max Confidence Level	95.0
Reference Sample	K
					β-actin	Control	14.6106	14.6437	14.6271
						LPS	14.1891	14.1795	14.1843
						100μM	14.7176	14.732	14.7248
											∆Ct					∆∆Ct				2-∆∆Ct
					IL-6	Control	33.1484	32.4676	32.808		18.5212	17.8404	18.1808	18.1808		0	0	0		1	1	1
						LPS	19.9081	19.9079	19.908		5.7238	5.72366	5.72373			-12.457	-12.4572	-12.4571		5622.59	5623.15	5622.87
						100μM	28.671	28.7199	28.6954		13.9461	13.9951	13.9706			-4.23467	-4.18573	-4.2102		18.8262	18.1983	18.5096

## Sheet: TNF-α mRNA Expression
Block Type	96-Well 0.2-mL Block
Calibration Background is expired	No
Calibration Background performed on	07-22-2020
Calibration Pure Dye ABY is expired	No
Calibration Pure Dye ABY performed on	07-22-2020
Calibration Pure Dye FAM is expired	No
Calibration Pure Dye FAM performed on	07-22-2020
Calibration Pure Dye JUN is expired	No
Calibration Pure Dye JUN performed on	07-22-2020
Calibration Pure Dye NED is expired	No
Calibration Pure Dye NED performed on	07-22-2020
Calibration Pure Dye ROX is expired	No
Calibration Pure Dye ROX performed on	07-22-2020
Calibration Pure Dye SYBR is expired	No
Calibration Pure Dye SYBR performed on	07-22-2020
Calibration Pure Dye TAMRA is expired	No
Calibration Pure Dye TAMRA performed on	07-22-2020
Calibration Pure Dye VIC is expired	No
Calibration Pure Dye VIC performed on	07-22-2020
Calibration ROI is expired	No
Calibration ROI performed on	07-22-2020
Calibration Uniformity is expired	No
Calibration Uniformity performed on	07-22-2020
Chemistry	SYBR_GREEN
Date Created	2021-06-18 16:59:21 PM CST
Experiment Barcode
Experiment Comment
Experiment File Name	D:\Users\INSTR-ADMIN\Desktop\WSY\20210618WSY.eds
Experiment Name	20210618WSY
Experiment Run End Time	2021-06-18 17:00:58 PM CST
Experiment Type	Comparative Cт (ΔΔCт)
Instrument Name	272324596
Instrument Serial Number	272324596
Instrument Type	QuantStudio™ 3 System
Passive Reference	ROX
Post-read Stage/Step
Pre-read Stage/Step
Quantification Cycle Method	Ct
Signal Smoothing On	true
Stage where Melt Analysis is performed	Stage3
Stage/ Cycle where Ct Analysis is performed	Stage2, Step2
User Name
Well	Well Position	Omit	Sample Name	Target Name	Task	Reporter	Quencher	Quantity	Quantity Mean	Quantity SD	RQ	RQ Min	RQ Max	CT	Ct Mean	Ct SD	Delta Ct	Delta Ct Mean	Delta Ct SD	Delta Ct SE	Delta Delta Ct	Automatic Ct Threshold	Ct Threshold	Automatic Baseline	Baseline Start	Baseline End	Amp Status	Comments	Cq Conf	CQCONF	EXPFAIL	MTP	NOAMP	Tm1	Tm2	Tm3	Tm4
3	A3	FALSE	K	TNF	UNKNOWN	SYBR	None				1	0.948009	1.05484	18.3649	18.362	0.00410005		6.36164	0.0253175	0.0179022	0	TRUE	0.187885	TRUE	3	13	Amp		0.929827	N	N	N	N	85.0301
6	A6	FALSE	K	IL-1	UNKNOWN	SYBR	None				1	0.874674	1.14328	27.4014	27.4427	0.0583744		15.4424	0.0634959	0.0448984	0	TRUE	0.21993	TRUE	3	21	Amp		0.922494	N	N	N	N	82.9089
9	A9	FALSE	K	ACTIN	UNKNOWN	SYBR	None							11.9827	12.0003	0.0249833						TRUE	0.214216	TRUE	3	7	Amp		0.95314	N	N	N	N	87.3163
15	B3	FALSE	K	TNF	UNKNOWN	SYBR	None				1	0.948009	1.05484	18.3591	18.362	0.00410005		6.36164	0.0253175	0.0179022	0	TRUE	0.187885	TRUE	3	13	Amp		0.914535	N	N	N	N	84.8676
18	B6	FALSE	K	IL-1	UNKNOWN	SYBR	None				1	0.874674	1.14328	27.484	27.4427	0.0583744		15.4424	0.0634959	0.0448984	0	TRUE	0.21993	TRUE	3	21	Amp		0.915578	N	N	N	N	82.9089
21	B9	FALSE	K	ACTIN	UNKNOWN	SYBR	None							12.018	12.0003	0.0249833						TRUE	0.214216	TRUE	3	7	Amp		0.971692	N	N	N	N	87.1537
27	C3	FALSE	LPS	TNF	UNKNOWN	SYBR	None				3.5345	2.79415	4.47101	15.6812	15.7388	0.0814466		4.54013	0.111455	0.0788107	-1.82151	TRUE	0.187885	TRUE	3	10	Amp		0.924955	N	N	N	N	84.7051
30	C6	FALSE	LPS	IL-1	UNKNOWN	SYBR	None				2995.47	2464.42	3640.96	15.0552	15.0925	0.0526714		3.89382	0.0925364	0.0654331	-11.5486	TRUE	0.21993	TRUE	3	9	Amp		0.959913	N	N	N	N	82.7464
33	C9	FALSE	LPS	ACTIN	UNKNOWN	SYBR	None							11.2525	11.1987	0.0760835						TRUE	0.214216	TRUE	3	6	Amp		0.962424	N	N	N	N	87.1537
39	D3	FALSE	LPS	TNF	UNKNOWN	SYBR	None				3.5345	2.79415	4.47101	15.7964	15.7388	0.0814466		4.54013	0.111455	0.0788107	-1.82151	TRUE	0.187885	TRUE	3	11	Amp		0.954044	N	N	N	N	84.7051
42	D6	FALSE	LPS	IL-1	UNKNOWN	SYBR	None				2995.47	2464.42	3640.96	15.1297	15.0925	0.0526714		3.89382	0.0925364	0.0654331	-11.5486	TRUE	0.21993	TRUE	3	10	Amp		0.976291	N	N	N	N	82.7464
45	D9	FALSE	LPS	ACTIN	UNKNOWN	SYBR	None							11.1449	11.1987	0.0760835						TRUE	0.214216	TRUE	3	6	Amp		0.971158	N	N	N	N	86.9911
51	E3	FALSE	100	TNF	UNKNOWN	SYBR	None				1.60213	1.36971	1.87398	17.7835	17.8317	0.0682536		5.68165	0.0743202	0.0525523	-0.679989	TRUE	0.187885	TRUE	3	13	Amp		0.905236	N	N	N	N	84.7051
54	E6	FALSE	100	IL-1	UNKNOWN	SYBR	None				7.74344	6.96328	8.61101	24.6106	24.6395	0.0408764		12.4894	0.0503568	0.0356077	-2.95298	TRUE	0.21993	TRUE	3	18	Amp		0.915444	N	N	N	N	82.7464
57	E9	FALSE	100	ACTIN	UNKNOWN	SYBR	None							12.1709	12.1501	0.0294097						TRUE	0.214216	TRUE	3	7	Amp		0.982725	N	N	N	N	86.9911
63	F3	FALSE	100	TNF	UNKNOWN	SYBR	None				1.60213	1.36971	1.87398	17.88	17.8317	0.0682536		5.68165	0.0743202	0.0525523	-0.679989	TRUE	0.187885	TRUE	3	13	Amp		0.915036	N	N	N	N	84.7051
66	F6	FALSE	100	IL-1	UNKNOWN	SYBR	None				7.74344	6.96328	8.61101	24.6684	24.6395	0.0408764		12.4894	0.0503568	0.0356077	-2.95298	TRUE	0.21993	TRUE	3	19	Amp		0.915982	N	N	N	N	82.7464
69	F9	FALSE	100	ACTIN	UNKNOWN	SYBR	None							12.1293	12.1501	0.0294097						TRUE	0.214216	TRUE	3	7	Amp		0.960632	N	N	N	N	86.9911
75	G3	FALSE	NTC	TNF	UNKNOWN	SYBR	None							Undetermined								TRUE	0.187885	TRUE	3	35	No Amp		0	Y	N	N	N	60.0007
78	G6	FALSE	NTC	IL-1	UNKNOWN	SYBR	None							Undetermined								TRUE	0.21993	TRUE	3	39	No Amp		0	Y	Y	N	Y	60.0009
81	G9	FALSE	NTC	ACTIN	UNKNOWN	SYBR	None							Undetermined								TRUE	0.214216	TRUE	3	39	No Amp		0	Y	Y	Y	Y	87.804	82.1135
Analysis Type	Singleplex
Endogenous Control	ACTIN
RQ Min/Max Confidence Level	95.0
Reference Sample	K
									∆ct				∆∆ct				2-∆∆ct
			TNF-α	Control	18.3649	18.3591	18.362		6.36454	6.35874	6.36164		0	0	0		1	1	1			1	3.68585	1.65996
				LPS	15.6812	15.7964	15.7388		4.48254	4.59772	4.54013		-1.882	-1.76101	-1.82151		3.68585	3.38936	3.5345			1	3.38936	1.54631
				100μM	17.7835	17.88	17.8317		5.63339	5.72991	5.68165		-0.731151	-0.628827	-0.679989		1.65996	1.54631	1.60213			1	3.5345	1.60213
			β-actin	Control	11.9827	12.018	12.0003
				LPS	11.2525	11.1449	11.1987
				100μM	12.1709	12.1293	12.1501
