# Supplementary material for: Origanum majorana L.: A Nutritional Supplement With Immunomodulatory Effects
Source: Front Nutr. 2021 Sep 22;8:748031. doi: 10.3389/fnut.2021.748031 (PMC8493290; doi:10.3389/fnut.2021.748031)
Supplement: Supplementary file 1 [file Data_Sheet_1.ZIP › Raw Data for Origanum majorana L/FIGURE 5 and 6/DATA.xlsx]

## Sheet: Sheet1
P65	Control	56408		57377		57628		p-P65	Control	33760		33138		30710		p-P65/P65	Control	0.598497		0.577548		0.532901
	LPS	47683		52139		47647			LPS	55998		61776		58478			LPS	1.17438		1.18483		1.22732
	100μM	55385		57934		65740			100μM	66421		67023		70937			100μM	1.19926		1.15689		1.07905
	50μM	52642		57967		60140			50μM	59783		59050		52904			50μM	1.13565		1.01868		0.879681
	25μM	47711		54187		57173			25μM	50536		53316		51430			25μM	1.05921		0.983926		0.89955
IKBα	Control	9335.91		10327		10458.8		P-IKBα	Control	3009.26		2938.89		3031.26		P-IKBα/IKBα	Control	0.322331		0.284584		0.289828
	LPS	9443.98		9799.28		9614.69			LPS	12150		11657.5		12268.5			LPS	1.28653		1.18963		1.27602
	100μM	11628.9		12006		12165.7			100μM	10504.3		10060.1		10463.8			100μM	0.903294		0.837924		0.860108
	50μM	11807.5		12414.4		13349.4			50μM	7953.45		7766.5		8070.57			50μM	0.673592		0.625604		0.604564
	25μM	11887.8		12300.5		12555.5			25μM	6773.74		6591.62		6798.2			25μM	0.569808		0.535881		0.541452
p38	Control	49152		46464		50059		p-p38	Control	38901		33361		35064		P-P38/P38	Control	0.791443		0.717997		0.700453
	LPS	52739		52547		55805			LPS	83970		77354		79743			LPS	1.59218		1.47209		1.42896
	100μM	54227		51263		52329			100μM	76728		72765		72158			100μM	1.41494		1.41944		1.37893
	50μM	52119		48053		55091			50μM	51816		49717		53674			50μM	0.994186		1.03463		0.974279
	25μM	53902		54864		59303			25μM	42525		40623		38109			25μM	0.788932		0.740431		0.642615
ERK	Control	10103.4		10538		10510.7		p-ERK	Control	6691.38		6415.67		6465.91		p-ERK/ERK	Control	0.662286		0.608814		0.615172
	LPS	9432.23		9644.1		9746.64			LPS	11197.3		10623.8		10990.5			LPS	1.18714		1.10158		1.12762
	100μM	10514.3		10789		10780.4			100μM	8750.74		8577.28		9458.64			100μM	0.832272		0.795003		0.877393
	50μM	12282.3		12547		12478.2			50μM	14485		14319.9		14136.7			50μM	1.17934		1.1413		1.13291
	25μM	10972.3		11378		11295.6			25μM	12975.1		12378		12889.3			25μM	1.18253		1.08789		1.1411
JNK	Control	9806.98		9333.4		9200.2		P-JNK	Control	2314.5		2066.01		1987.96		P-JNK/JNK	Control	0.236005		0.221357		0.216078
	LPS	7403.98		6707.91		7064.69			LPS	13495.3		13139.5		12639.8			LPS	1.8227		1.95881		1.78915
	100μM	10548.5		10159.9		10161.8			100μM	11524.4		11162.3		10374.7			100μM	1.09251		1.09866		1.02095
	50μM	7529.28		7184.15		7143.98			50μM	8672.86		8480.45		8144.86			50μM	1.15189		1.18044		1.1401
	25μM	5360.74		4931.2		4931.08			25μM	5814.2		5536.5		5222.5			25μM	1.08459		1.12275		1.0591
