# Supplementary material for: Origanum majorana L.: A Nutritional Supplement With Immunomodulatory Effects
Source: Front Nutr. 2021 Sep 22;8:748031. doi: 10.3389/fnut.2021.748031 (PMC8493290; doi:10.3389/fnut.2021.748031)
Supplement: Supplementary file 1 [file Data_Sheet_1.ZIP › Raw Data for Origanum majorana L/NMR for compounds 1-4/Compound 1/1C.fid/log]

Tue Sep 29 02:04:04 2020: Experiment started
Tue Sep 29 02:04:14 2020: BS 1 completed
Tue Sep 29 02:04:23 2020: BS 2 completed
Tue Sep 29 02:04:33 2020: BS 3 completed
Tue Sep 29 02:04:42 2020: BS 4 completed
Tue Sep 29 02:04:51 2020: BS 5 completed
Tue Sep 29 02:05:00 2020: BS 6 completed
Tue Sep 29 02:05:10 2020: BS 7 completed
Tue Sep 29 02:05:19 2020: BS 8 completed
Tue Sep 29 02:05:28 2020: BS 9 completed
Tue Sep 29 02:05:37 2020: BS 10 completed
Tue Sep 29 02:05:47 2020: BS 11 completed
Tue Sep 29 02:05:56 2020: BS 12 completed
Tue Sep 29 02:06:05 2020: BS 13 completed
Tue Sep 29 02:06:14 2020: BS 14 completed
Tue Sep 29 02:06:24 2020: BS 15 completed
Tue Sep 29 02:06:33 2020: BS 16 completed
Tue Sep 29 02:06:42 2020: BS 17 completed
Tue Sep 29 02:06:51 2020: BS 18 completed
Tue Sep 29 02:07:00 2020: BS 19 completed
Tue Sep 29 02:07:10 2020: BS 20 completed
Tue Sep 29 02:07:19 2020: BS 21 completed
Tue Sep 29 02:07:28 2020: BS 22 completed
Tue Sep 29 02:07:37 2020: BS 23 completed
Tue Sep 29 02:07:47 2020: BS 24 completed
Tue Sep 29 02:07:56 2020: BS 25 completed
Tue Sep 29 02:08:05 2020: BS 26 completed
Tue Sep 29 02:08:14 2020: BS 27 completed
Tue Sep 29 02:08:24 2020: BS 28 completed
Tue Sep 29 02:08:33 2020: BS 29 completed
Tue Sep 29 02:08:42 2020: BS 30 completed
Tue Sep 29 02:08:51 2020: BS 31 completed
Tue Sep 29 02:09:01 2020: BS 32 completed
Tue Sep 29 02:09:10 2020: BS 33 completed
Tue Sep 29 02:09:19 2020: BS 34 completed
Tue Sep 29 02:09:28 2020: BS 35 completed
Tue Sep 29 02:09:38 2020: BS 36 completed
Tue Sep 29 02:09:47 2020: BS 37 completed
Tue Sep 29 02:09:56 2020: BS 38 completed
Tue Sep 29 02:10:05 2020: BS 39 completed
Tue Sep 29 02:10:15 2020: BS 40 completed
Tue Sep 29 02:10:24 2020: BS 41 completed
Tue Sep 29 02:10:33 2020: BS 42 completed
Tue Sep 29 02:10:42 2020: BS 43 completed
Tue Sep 29 02:10:52 2020: BS 44 completed
Tue Sep 29 02:11:01 2020: BS 45 completed
Tue Sep 29 02:11:10 2020: BS 46 completed
Tue Sep 29 02:11:19 2020: BS 47 completed
Tue Sep 29 02:11:29 2020: BS 48 completed
Tue Sep 29 02:11:38 2020: BS 49 completed
Tue Sep 29 02:11:47 2020: BS 50 completed
Tue Sep 29 02:11:56 2020: BS 51 completed
Tue Sep 29 02:12:06 2020: BS 52 completed
Tue Sep 29 02:12:15 2020: BS 53 completed
Tue Sep 29 02:12:24 2020: BS 54 completed
Tue Sep 29 02:12:33 2020: BS 55 completed
Tue Sep 29 02:12:42 2020: BS 56 completed
Tue Sep 29 02:12:52 2020: BS 57 completed
Tue Sep 29 02:13:01 2020: BS 58 completed
Tue Sep 29 02:13:10 2020: BS 59 completed
Tue Sep 29 02:13:19 2020: BS 60 completed
Tue Sep 29 02:13:29 2020: BS 61 completed
Tue Sep 29 02:13:38 2020: BS 62 completed
Tue Sep 29 02:13:47 2020: BS 63 completed
Tue Sep 29 02:13:56 2020: BS 64 completed
Tue Sep 29 02:14:06 2020: BS 65 completed
Tue Sep 29 02:14:15 2020: BS 66 completed
Tue Sep 29 02:14:24 2020: BS 67 completed
Tue Sep 29 02:14:33 2020: BS 68 completed
Tue Sep 29 02:14:43 2020: BS 69 completed
Tue Sep 29 02:14:52 2020: BS 70 completed
Tue Sep 29 02:15:01 2020: BS 71 completed
Tue Sep 29 02:15:10 2020: BS 72 completed
Tue Sep 29 02:15:20 2020: BS 73 completed
Tue Sep 29 02:15:29 2020: BS 74 completed
Tue Sep 29 02:15:38 2020: BS 75 completed
Tue Sep 29 02:15:47 2020: BS 76 completed
Tue Sep 29 02:15:57 2020: BS 77 completed
Tue Sep 29 02:16:06 2020: BS 78 completed
Tue Sep 29 02:16:15 2020: BS 79 completed
Tue Sep 29 02:16:24 2020: BS 80 completed
Tue Sep 29 02:16:34 2020: BS 81 completed
Tue Sep 29 02:16:43 2020: BS 82 completed
Tue Sep 29 02:16:52 2020: BS 83 completed
Tue Sep 29 02:17:01 2020: BS 84 completed
Tue Sep 29 02:17:11 2020: BS 85 completed
Tue Sep 29 02:17:20 2020: BS 86 completed
Tue Sep 29 02:17:29 2020: BS 87 completed
Tue Sep 29 02:17:38 2020: BS 88 completed
Tue Sep 29 02:17:47 2020: BS 89 completed
Tue Sep 29 02:17:57 2020: BS 90 completed
Tue Sep 29 02:18:06 2020: BS 91 completed
Tue Sep 29 02:18:15 2020: BS 92 completed
Tue Sep 29 02:18:24 2020: BS 93 completed
Tue Sep 29 02:18:34 2020: BS 94 completed
Tue Sep 29 02:18:43 2020: BS 95 completed
Tue Sep 29 02:18:52 2020: BS 96 completed
Tue Sep 29 02:19:01 2020: BS 97 completed
Tue Sep 29 02:19:11 2020: BS 98 completed
Tue Sep 29 02:19:20 2020: BS 99 completed
Tue Sep 29 02:19:29 2020: BS 100 completed
Tue Sep 29 02:19:38 2020: BS 101 completed
Tue Sep 29 02:19:48 2020: BS 102 completed
Tue Sep 29 02:19:57 2020: BS 103 completed
Tue Sep 29 02:20:06 2020: BS 104 completed
Tue Sep 29 02:20:15 2020: BS 105 completed
Tue Sep 29 02:20:25 2020: BS 106 completed
Tue Sep 29 02:20:34 2020: BS 107 completed
Tue Sep 29 02:20:43 2020: BS 108 completed
Tue Sep 29 02:20:52 2020: BS 109 completed
Tue Sep 29 02:21:02 2020: BS 110 completed
Tue Sep 29 02:21:11 2020: BS 111 completed
Tue Sep 29 02:21:20 2020: BS 112 completed
Tue Sep 29 02:21:29 2020: BS 113 completed
Tue Sep 29 02:21:39 2020: BS 114 completed
Tue Sep 29 02:21:48 2020: BS 115 completed
Tue Sep 29 02:21:57 2020: BS 116 completed
Tue Sep 29 02:22:06 2020: BS 117 completed
Tue Sep 29 02:22:16 2020: BS 118 completed
Tue Sep 29 02:22:25 2020: BS 119 completed
Tue Sep 29 02:22:34 2020: BS 120 completed
Tue Sep 29 02:22:43 2020: BS 121 completed
Tue Sep 29 02:22:53 2020: BS 122 completed
Tue Sep 29 02:23:02 2020: BS 123 completed
Tue Sep 29 02:23:11 2020: BS 124 completed
Tue Sep 29 02:23:20 2020: BS 125 completed
Tue Sep 29 02:23:29 2020: BS 126 completed
Tue Sep 29 02:23:39 2020: BS 127 completed
Tue Sep 29 02:23:48 2020: BS 128 completed
Tue Sep 29 02:23:57 2020: BS 129 completed
Tue Sep 29 02:24:06 2020: BS 130 completed
Tue Sep 29 02:24:16 2020: BS 131 completed
Tue Sep 29 02:24:25 2020: BS 132 completed
Tue Sep 29 02:24:34 2020: BS 133 completed
Tue Sep 29 02:24:43 2020: BS 134 completed
Tue Sep 29 02:24:53 2020: BS 135 completed
Tue Sep 29 02:25:02 2020: BS 136 completed
Tue Sep 29 02:25:11 2020: BS 137 completed
Tue Sep 29 02:25:20 2020: BS 138 completed
Tue Sep 29 02:25:30 2020: BS 139 completed
Tue Sep 29 02:25:39 2020: BS 140 completed
Tue Sep 29 02:25:48 2020: BS 141 completed
Tue Sep 29 02:25:57 2020: BS 142 completed
Tue Sep 29 02:26:07 2020: BS 143 completed
Tue Sep 29 02:26:16 2020: BS 144 completed
Tue Sep 29 02:26:25 2020: BS 145 completed
Tue Sep 29 02:26:34 2020: BS 146 completed
Tue Sep 29 02:26:44 2020: BS 147 completed
Tue Sep 29 02:26:53 2020: BS 148 completed
Tue Sep 29 02:27:02 2020: BS 149 completed
Tue Sep 29 02:27:11 2020: BS 150 completed
Tue Sep 29 02:27:21 2020: BS 151 completed
Tue Sep 29 02:27:30 2020: BS 152 completed
Tue Sep 29 02:27:39 2020: BS 153 completed
Tue Sep 29 02:27:48 2020: BS 154 completed
Tue Sep 29 02:27:58 2020: BS 155 completed
Tue Sep 29 02:28:07 2020: BS 156 completed
Tue Sep 29 02:28:16 2020: BS 157 completed
Tue Sep 29 02:28:25 2020: BS 158 completed
Tue Sep 29 02:28:34 2020: BS 159 completed
Tue Sep 29 02:28:44 2020: BS 160 completed
Tue Sep 29 02:28:53 2020: BS 161 completed
Tue Sep 29 02:29:02 2020: BS 162 completed
Tue Sep 29 02:29:11 2020: BS 163 completed
Tue Sep 29 02:29:21 2020: BS 164 completed
Tue Sep 29 02:29:30 2020: BS 165 completed
Tue Sep 29 02:29:39 2020: BS 166 completed
Tue Sep 29 02:29:48 2020: BS 167 completed
Tue Sep 29 02:29:58 2020: BS 168 completed
Tue Sep 29 02:30:07 2020: BS 169 completed
Tue Sep 29 02:30:16 2020: BS 170 completed
Tue Sep 29 02:30:25 2020: BS 171 completed
Tue Sep 29 02:30:35 2020: BS 172 completed
Tue Sep 29 02:30:44 2020: BS 173 completed
Tue Sep 29 02:30:53 2020: BS 174 completed
Tue Sep 29 02:31:02 2020: BS 175 completed
Tue Sep 29 02:31:12 2020: BS 176 completed
Tue Sep 29 02:31:21 2020: BS 177 completed
Tue Sep 29 02:31:30 2020: BS 178 completed
Tue Sep 29 02:31:39 2020: BS 179 completed
Tue Sep 29 02:31:49 2020: BS 180 completed
Tue Sep 29 02:31:58 2020: BS 181 completed
Tue Sep 29 02:32:07 2020: BS 182 completed
Tue Sep 29 02:32:16 2020: BS 183 completed
Tue Sep 29 02:32:26 2020: BS 184 completed
Tue Sep 29 02:32:35 2020: BS 185 completed
Tue Sep 29 02:32:44 2020: BS 186 completed
Tue Sep 29 02:32:53 2020: BS 187 completed
Tue Sep 29 02:33:03 2020: BS 188 completed
Tue Sep 29 02:33:12 2020: BS 189 completed
Tue Sep 29 02:33:21 2020: BS 190 completed
Tue Sep 29 02:33:30 2020: BS 191 completed
Tue Sep 29 02:33:40 2020: BS 192 completed
Tue Sep 29 02:33:49 2020: BS 193 completed
Tue Sep 29 02:33:58 2020: BS 194 completed
Tue Sep 29 02:34:07 2020: BS 195 completed
Tue Sep 29 02:34:16 2020: BS 196 completed
Tue Sep 29 02:34:26 2020: BS 197 completed
Tue Sep 29 02:34:35 2020: BS 198 completed
Tue Sep 29 02:34:44 2020: BS 199 completed
Tue Sep 29 02:34:53 2020: BS 200 completed
Tue Sep 29 02:35:03 2020: BS 201 completed
Tue Sep 29 02:35:12 2020: BS 202 completed
Tue Sep 29 02:35:21 2020: BS 203 completed
Tue Sep 29 02:35:30 2020: BS 204 completed
Tue Sep 29 02:35:40 2020: BS 205 completed
Tue Sep 29 02:35:49 2020: BS 206 completed
Tue Sep 29 02:35:58 2020: BS 207 completed
Tue Sep 29 02:36:07 2020: BS 208 completed
Tue Sep 29 02:36:17 2020: BS 209 completed
Tue Sep 29 02:36:26 2020: BS 210 completed
Tue Sep 29 02:36:35 2020: BS 211 completed
Tue Sep 29 02:36:44 2020: BS 212 completed
Tue Sep 29 02:36:54 2020: BS 213 completed
Tue Sep 29 02:37:03 2020: BS 214 completed
Tue Sep 29 02:37:12 2020: BS 215 completed
Tue Sep 29 02:37:21 2020: BS 216 completed
Tue Sep 29 02:37:31 2020: BS 217 completed
Tue Sep 29 02:37:40 2020: BS 218 completed
Tue Sep 29 02:37:49 2020: BS 219 completed
Tue Sep 29 02:37:58 2020: BS 220 completed
Tue Sep 29 02:38:08 2020: BS 221 completed
Tue Sep 29 02:38:17 2020: BS 222 completed
Tue Sep 29 02:38:26 2020: BS 223 completed
Tue Sep 29 02:38:35 2020: BS 224 completed
Tue Sep 29 02:38:45 2020: BS 225 completed
Tue Sep 29 02:38:54 2020: BS 226 completed
Tue Sep 29 02:39:03 2020: BS 227 completed
Tue Sep 29 02:39:12 2020: BS 228 completed
Tue Sep 29 02:39:22 2020: BS 229 completed
Tue Sep 29 02:39:31 2020: BS 230 completed
Tue Sep 29 02:39:40 2020: BS 231 completed
Tue Sep 29 02:39:49 2020: BS 232 completed
Tue Sep 29 02:39:58 2020: BS 233 completed
Tue Sep 29 02:40:08 2020: BS 234 completed
Tue Sep 29 02:40:17 2020: BS 235 completed
Tue Sep 29 02:40:26 2020: BS 236 completed
Tue Sep 29 02:40:35 2020: BS 237 completed
Tue Sep 29 02:40:45 2020: BS 238 completed
Tue Sep 29 02:40:54 2020: BS 239 completed
Tue Sep 29 02:41:03 2020: BS 240 completed
Tue Sep 29 02:41:12 2020: BS 241 completed
Tue Sep 29 02:41:22 2020: BS 242 completed
Tue Sep 29 02:41:31 2020: BS 243 completed
Tue Sep 29 02:41:40 2020: BS 244 completed
Tue Sep 29 02:41:49 2020: BS 245 completed
Tue Sep 29 02:41:59 2020: BS 246 completed
Tue Sep 29 02:42:08 2020: BS 247 completed
Tue Sep 29 02:42:17 2020: BS 248 completed
Tue Sep 29 02:42:26 2020: BS 249 completed
Tue Sep 29 02:42:36 2020: BS 250 completed
Tue Sep 29 02:42:45 2020: BS 251 completed
Tue Sep 29 02:42:54 2020: BS 252 completed
Tue Sep 29 02:43:03 2020: BS 253 completed
Tue Sep 29 02:43:13 2020: BS 254 completed
Tue Sep 29 02:43:22 2020: BS 255 completed
Tue Sep 29 02:43:31 2020: BS 256 completed
Tue Sep 29 02:43:40 2020: BS 257 completed
Tue Sep 29 02:43:50 2020: BS 258 completed
Tue Sep 29 02:43:59 2020: BS 259 completed
Tue Sep 29 02:44:08 2020: BS 260 completed
Tue Sep 29 02:44:17 2020: BS 261 completed
Tue Sep 29 02:44:27 2020: BS 262 completed
Tue Sep 29 02:44:36 2020: BS 263 completed
Tue Sep 29 02:44:45 2020: BS 264 completed
Tue Sep 29 02:44:54 2020: BS 265 completed
Tue Sep 29 02:45:03 2020: BS 266 completed
Tue Sep 29 02:45:13 2020: BS 267 completed
Tue Sep 29 02:45:22 2020: BS 268 completed
Tue Sep 29 02:45:31 2020: BS 269 completed
Tue Sep 29 02:45:40 2020: BS 270 completed
Tue Sep 29 02:45:50 2020: BS 271 completed
Tue Sep 29 02:45:59 2020: BS 272 completed
Tue Sep 29 02:46:08 2020: BS 273 completed
Tue Sep 29 02:46:17 2020: BS 274 completed
Tue Sep 29 02:46:27 2020: BS 275 completed
Tue Sep 29 02:46:36 2020: BS 276 completed
Tue Sep 29 02:46:45 2020: BS 277 completed
Tue Sep 29 02:46:54 2020: BS 278 completed
Tue Sep 29 02:47:04 2020: BS 279 completed
Tue Sep 29 02:47:13 2020: BS 280 completed
Tue Sep 29 02:47:22 2020: BS 281 completed
Tue Sep 29 02:47:31 2020: BS 282 completed
Tue Sep 29 02:47:41 2020: BS 283 completed
Tue Sep 29 02:47:50 2020: BS 284 completed
Tue Sep 29 02:47:59 2020: BS 285 completed
Tue Sep 29 02:48:08 2020: BS 286 completed
Tue Sep 29 02:48:18 2020: BS 287 completed
Tue Sep 29 02:48:27 2020: BS 288 completed
Tue Sep 29 02:48:36 2020: BS 289 completed
Tue Sep 29 02:48:45 2020: BS 290 completed
Tue Sep 29 02:48:55 2020: BS 291 completed
Tue Sep 29 02:49:04 2020: BS 292 completed
Tue Sep 29 02:49:13 2020: BS 293 completed
Tue Sep 29 02:49:22 2020: BS 294 completed
Tue Sep 29 02:49:32 2020: BS 295 completed
Tue Sep 29 02:49:41 2020: BS 296 completed
Tue Sep 29 02:49:50 2020: BS 297 completed
Tue Sep 29 02:49:59 2020: BS 298 completed
Tue Sep 29 02:50:09 2020: BS 299 completed
Tue Sep 29 02:50:18 2020: BS 300 completed
Tue Sep 29 02:50:27 2020: BS 301 completed
Tue Sep 29 02:50:36 2020: BS 302 completed
Tue Sep 29 02:50:45 2020: BS 303 completed
Tue Sep 29 02:50:55 2020: BS 304 completed
Tue Sep 29 02:51:04 2020: BS 305 completed
Tue Sep 29 02:51:13 2020: BS 306 completed
Tue Sep 29 02:51:22 2020: BS 307 completed
Tue Sep 29 02:51:32 2020: BS 308 completed
Tue Sep 29 02:51:41 2020: BS 309 completed
Tue Sep 29 02:51:50 2020: BS 310 completed
Tue Sep 29 02:51:59 2020: BS 311 completed
Tue Sep 29 02:52:09 2020: BS 312 completed
Tue Sep 29 02:52:18 2020: BS 313 completed
Tue Sep 29 02:52:27 2020: BS 314 completed
Tue Sep 29 02:52:36 2020: BS 315 completed
Tue Sep 29 02:52:46 2020: BS 316 completed
Tue Sep 29 02:52:55 2020: BS 317 completed
Tue Sep 29 02:53:04 2020: BS 318 completed
Tue Sep 29 02:53:13 2020: BS 319 completed
Tue Sep 29 02:53:23 2020: BS 320 completed
Tue Sep 29 02:53:32 2020: BS 321 completed
Tue Sep 29 02:53:41 2020: BS 322 completed
Tue Sep 29 02:53:50 2020: BS 323 completed
Tue Sep 29 02:54:00 2020: BS 324 completed
Tue Sep 29 02:54:09 2020: BS 325 completed
Tue Sep 29 02:54:18 2020: BS 326 completed
Tue Sep 29 02:54:27 2020: BS 327 completed
Tue Sep 29 02:54:37 2020: BS 328 completed
Tue Sep 29 02:54:46 2020: BS 329 completed
Tue Sep 29 02:54:55 2020: BS 330 completed
Tue Sep 29 02:55:04 2020: BS 331 completed
Tue Sep 29 02:55:14 2020: BS 332 completed
Tue Sep 29 02:55:23 2020: BS 333 completed
Tue Sep 29 02:55:32 2020: BS 334 completed
Tue Sep 29 02:55:41 2020: BS 335 completed
Tue Sep 29 02:55:50 2020: BS 336 completed
Tue Sep 29 02:56:00 2020: BS 337 completed
Tue Sep 29 02:56:09 2020: BS 338 completed
Tue Sep 29 02:56:18 2020: BS 339 completed
Tue Sep 29 02:56:27 2020: BS 340 completed
Tue Sep 29 02:56:37 2020: BS 341 completed
Tue Sep 29 02:56:46 2020: BS 342 completed
Tue Sep 29 02:56:55 2020: BS 343 completed
Tue Sep 29 02:57:04 2020: BS 344 completed
Tue Sep 29 02:57:14 2020: BS 345 completed
Tue Sep 29 02:57:23 2020: BS 346 completed
Tue Sep 29 02:57:32 2020: BS 347 completed
Tue Sep 29 02:57:41 2020: BS 348 completed
Tue Sep 29 02:57:51 2020: BS 349 completed
Tue Sep 29 02:58:00 2020: BS 350 completed
Tue Sep 29 02:58:09 2020: BS 351 completed
Tue Sep 29 02:58:18 2020: BS 352 completed
Tue Sep 29 02:58:28 2020: BS 353 completed
Tue Sep 29 02:58:37 2020: BS 354 completed
Tue Sep 29 02:58:46 2020: BS 355 completed
Tue Sep 29 02:58:55 2020: BS 356 completed
Tue Sep 29 02:59:05 2020: BS 357 completed
Tue Sep 29 02:59:14 2020: BS 358 completed
Tue Sep 29 02:59:23 2020: BS 359 completed
Tue Sep 29 02:59:32 2020: BS 360 completed
Tue Sep 29 02:59:42 2020: BS 361 completed
Tue Sep 29 02:59:51 2020: BS 362 completed
Tue Sep 29 03:00:00 2020: BS 363 completed
Tue Sep 29 03:00:09 2020: BS 364 completed
Tue Sep 29 03:00:19 2020: BS 365 completed
Tue Sep 29 03:00:28 2020: BS 366 completed
Tue Sep 29 03:00:37 2020: BS 367 completed
Tue Sep 29 03:00:46 2020: BS 368 completed
Tue Sep 29 03:00:56 2020: BS 369 completed
Tue Sep 29 03:01:05 2020: BS 370 completed
Tue Sep 29 03:01:14 2020: BS 371 completed
Tue Sep 29 03:01:23 2020: BS 372 completed
Tue Sep 29 03:01:32 2020: BS 373 completed
Tue Sep 29 03:01:42 2020: BS 374 completed
Tue Sep 29 03:01:51 2020: BS 375 completed
Tue Sep 29 03:02:00 2020: BS 376 completed
Tue Sep 29 03:02:09 2020: BS 377 completed
Tue Sep 29 03:02:19 2020: BS 378 completed
Tue Sep 29 03:02:28 2020: BS 379 completed
Tue Sep 29 03:02:37 2020: BS 380 completed
Tue Sep 29 03:02:46 2020: BS 381 completed
Tue Sep 29 03:02:56 2020: BS 382 completed
Tue Sep 29 03:03:05 2020: BS 383 completed
Tue Sep 29 03:03:14 2020: BS 384 completed
Tue Sep 29 03:03:23 2020: BS 385 completed
Tue Sep 29 03:03:33 2020: BS 386 completed
Tue Sep 29 03:03:42 2020: BS 387 completed
Tue Sep 29 03:03:51 2020: BS 388 completed
Tue Sep 29 03:04:00 2020: BS 389 completed
Tue Sep 29 03:04:10 2020: BS 390 completed
Tue Sep 29 03:04:19 2020: BS 391 completed
Tue Sep 29 03:04:28 2020: BS 392 completed
Tue Sep 29 03:04:37 2020: BS 393 completed
Tue Sep 29 03:04:47 2020: BS 394 completed
Tue Sep 29 03:04:56 2020: BS 395 completed
Tue Sep 29 03:05:05 2020: BS 396 completed
Tue Sep 29 03:05:14 2020: BS 397 completed
Tue Sep 29 03:05:24 2020: BS 398 completed
Tue Sep 29 03:05:33 2020: BS 399 completed
Tue Sep 29 03:05:42 2020: BS 400 completed
Tue Sep 29 03:05:51 2020: BS 401 completed
Tue Sep 29 03:06:01 2020: BS 402 completed
Tue Sep 29 03:06:10 2020: BS 403 completed
Tue Sep 29 03:06:19 2020: BS 404 completed
Tue Sep 29 03:06:28 2020: BS 405 completed
Tue Sep 29 03:06:37 2020: BS 406 completed
Tue Sep 29 03:06:47 2020: BS 407 completed
Tue Sep 29 03:06:56 2020: BS 408 completed
Tue Sep 29 03:07:05 2020: BS 409 completed
Tue Sep 29 03:07:14 2020: BS 410 completed
Tue Sep 29 03:07:24 2020: BS 411 completed
Tue Sep 29 03:07:33 2020: BS 412 completed
Tue Sep 29 03:07:42 2020: BS 413 completed
Tue Sep 29 03:07:51 2020: BS 414 completed
Tue Sep 29 03:08:01 2020: BS 415 completed
Tue Sep 29 03:08:10 2020: BS 416 completed
Tue Sep 29 03:08:19 2020: BS 417 completed
Tue Sep 29 03:08:28 2020: BS 418 completed
Tue Sep 29 03:08:38 2020: BS 419 completed
Tue Sep 29 03:08:47 2020: BS 420 completed
Tue Sep 29 03:08:56 2020: BS 421 completed
Tue Sep 29 03:09:05 2020: BS 422 completed
Tue Sep 29 03:09:15 2020: BS 423 completed
Tue Sep 29 03:09:24 2020: BS 424 completed
Tue Sep 29 03:09:33 2020: BS 425 completed
Tue Sep 29 03:09:42 2020: BS 426 completed
Tue Sep 29 03:09:52 2020: BS 427 completed
Tue Sep 29 03:10:01 2020: BS 428 completed
Tue Sep 29 03:10:10 2020: BS 429 completed
Tue Sep 29 03:10:19 2020: BS 430 completed
Tue Sep 29 03:10:29 2020: BS 431 completed
Tue Sep 29 03:10:38 2020: BS 432 completed
Tue Sep 29 03:10:47 2020: BS 433 completed
Tue Sep 29 03:10:56 2020: BS 434 completed
Tue Sep 29 03:11:06 2020: BS 435 completed
Tue Sep 29 03:11:15 2020: BS 436 completed
Tue Sep 29 03:11:24 2020: BS 437 completed
Tue Sep 29 03:11:33 2020: BS 438 completed
Tue Sep 29 03:11:43 2020: BS 439 completed
Tue Sep 29 03:11:52 2020: BS 440 completed
Tue Sep 29 03:12:01 2020: BS 441 completed
Tue Sep 29 03:12:10 2020: BS 442 completed
Tue Sep 29 03:12:19 2020: BS 443 completed
Tue Sep 29 03:12:29 2020: BS 444 completed
Tue Sep 29 03:12:38 2020: BS 445 completed
Tue Sep 29 03:12:47 2020: BS 446 completed
Tue Sep 29 03:12:56 2020: BS 447 completed
Tue Sep 29 03:13:06 2020: BS 448 completed
Tue Sep 29 03:13:15 2020: BS 449 completed
Tue Sep 29 03:13:24 2020: BS 450 completed
Tue Sep 29 03:13:33 2020: BS 451 completed
Tue Sep 29 03:13:43 2020: BS 452 completed
Tue Sep 29 03:13:52 2020: BS 453 completed
Tue Sep 29 03:14:01 2020: BS 454 completed
Tue Sep 29 03:14:10 2020: BS 455 completed
Tue Sep 29 03:14:20 2020: BS 456 completed
Tue Sep 29 03:14:29 2020: BS 457 completed
Tue Sep 29 03:14:38 2020: BS 458 completed
Tue Sep 29 03:14:47 2020: BS 459 completed
Tue Sep 29 03:14:57 2020: BS 460 completed
Tue Sep 29 03:15:06 2020: BS 461 completed
Tue Sep 29 03:15:15 2020: BS 462 completed
Tue Sep 29 03:15:19 2020: Acquisition aborted
