# Supplementary material for: Origanum majorana L.: A Nutritional Supplement With Immunomodulatory Effects
Source: Front Nutr. 2021 Sep 22;8:748031. doi: 10.3389/fnut.2021.748031 (PMC8493290; doi:10.3389/fnut.2021.748031)
Supplement: Supplementary file 1 [file Data_Sheet_1.ZIP › Raw Data for Origanum majorana L/NMR for compounds 1-4/Compound 2/2C.fid/log]

Tue Sep 29 03:21:53 2020: Experiment started
Tue Sep 29 03:22:03 2020: BS 1 completed
Tue Sep 29 03:22:12 2020: BS 2 completed
Tue Sep 29 03:22:22 2020: BS 3 completed
Tue Sep 29 03:22:31 2020: BS 4 completed
Tue Sep 29 03:22:40 2020: BS 5 completed
Tue Sep 29 03:22:49 2020: BS 6 completed
Tue Sep 29 03:22:58 2020: BS 7 completed
Tue Sep 29 03:23:08 2020: BS 8 completed
Tue Sep 29 03:23:17 2020: BS 9 completed
Tue Sep 29 03:23:26 2020: BS 10 completed
Tue Sep 29 03:23:35 2020: BS 11 completed
Tue Sep 29 03:23:45 2020: BS 12 completed
Tue Sep 29 03:23:54 2020: BS 13 completed
Tue Sep 29 03:24:03 2020: BS 14 completed
Tue Sep 29 03:24:12 2020: BS 15 completed
Tue Sep 29 03:24:22 2020: BS 16 completed
Tue Sep 29 03:24:31 2020: BS 17 completed
Tue Sep 29 03:24:40 2020: BS 18 completed
Tue Sep 29 03:24:49 2020: BS 19 completed
Tue Sep 29 03:24:59 2020: BS 20 completed
Tue Sep 29 03:25:08 2020: BS 21 completed
Tue Sep 29 03:25:17 2020: BS 22 completed
Tue Sep 29 03:25:26 2020: BS 23 completed
Tue Sep 29 03:25:36 2020: BS 24 completed
Tue Sep 29 03:25:45 2020: BS 25 completed
Tue Sep 29 03:25:54 2020: BS 26 completed
Tue Sep 29 03:26:03 2020: BS 27 completed
Tue Sep 29 03:26:13 2020: BS 28 completed
Tue Sep 29 03:26:22 2020: BS 29 completed
Tue Sep 29 03:26:31 2020: BS 30 completed
Tue Sep 29 03:26:40 2020: BS 31 completed
Tue Sep 29 03:26:50 2020: BS 32 completed
Tue Sep 29 03:26:59 2020: BS 33 completed
Tue Sep 29 03:27:08 2020: BS 34 completed
Tue Sep 29 03:27:17 2020: BS 35 completed
Tue Sep 29 03:27:27 2020: BS 36 completed
Tue Sep 29 03:27:36 2020: BS 37 completed
Tue Sep 29 03:27:45 2020: BS 38 completed
Tue Sep 29 03:27:54 2020: BS 39 completed
Tue Sep 29 03:28:03 2020: BS 40 completed
Tue Sep 29 03:28:13 2020: BS 41 completed
Tue Sep 29 03:28:22 2020: BS 42 completed
Tue Sep 29 03:28:31 2020: BS 43 completed
Tue Sep 29 03:28:40 2020: BS 44 completed
Tue Sep 29 03:28:50 2020: BS 45 completed
Tue Sep 29 03:28:59 2020: BS 46 completed
Tue Sep 29 03:29:08 2020: BS 47 completed
Tue Sep 29 03:29:17 2020: BS 48 completed
Tue Sep 29 03:29:27 2020: BS 49 completed
Tue Sep 29 03:29:36 2020: BS 50 completed
Tue Sep 29 03:29:45 2020: BS 51 completed
Tue Sep 29 03:29:54 2020: BS 52 completed
Tue Sep 29 03:30:04 2020: BS 53 completed
Tue Sep 29 03:30:13 2020: BS 54 completed
Tue Sep 29 03:30:22 2020: BS 55 completed
Tue Sep 29 03:30:31 2020: BS 56 completed
Tue Sep 29 03:30:41 2020: BS 57 completed
Tue Sep 29 03:30:50 2020: BS 58 completed
Tue Sep 29 03:30:59 2020: BS 59 completed
Tue Sep 29 03:31:08 2020: BS 60 completed
Tue Sep 29 03:31:18 2020: BS 61 completed
Tue Sep 29 03:31:27 2020: BS 62 completed
Tue Sep 29 03:31:36 2020: BS 63 completed
Tue Sep 29 03:31:45 2020: BS 64 completed
Tue Sep 29 03:31:55 2020: BS 65 completed
Tue Sep 29 03:32:04 2020: BS 66 completed
Tue Sep 29 03:32:13 2020: BS 67 completed
Tue Sep 29 03:32:22 2020: BS 68 completed
Tue Sep 29 03:32:32 2020: BS 69 completed
Tue Sep 29 03:32:41 2020: BS 70 completed
Tue Sep 29 03:32:50 2020: BS 71 completed
Tue Sep 29 03:32:59 2020: BS 72 completed
Tue Sep 29 03:33:09 2020: BS 73 completed
Tue Sep 29 03:33:18 2020: BS 74 completed
Tue Sep 29 03:33:27 2020: BS 75 completed
Tue Sep 29 03:33:36 2020: BS 76 completed
Tue Sep 29 03:33:45 2020: BS 77 completed
Tue Sep 29 03:33:55 2020: BS 78 completed
Tue Sep 29 03:34:04 2020: BS 79 completed
Tue Sep 29 03:34:13 2020: BS 80 completed
Tue Sep 29 03:34:22 2020: BS 81 completed
Tue Sep 29 03:34:32 2020: BS 82 completed
Tue Sep 29 03:34:41 2020: BS 83 completed
Tue Sep 29 03:34:50 2020: BS 84 completed
Tue Sep 29 03:34:59 2020: BS 85 completed
Tue Sep 29 03:35:09 2020: BS 86 completed
Tue Sep 29 03:35:18 2020: BS 87 completed
Tue Sep 29 03:35:27 2020: BS 88 completed
Tue Sep 29 03:35:36 2020: BS 89 completed
Tue Sep 29 03:35:46 2020: BS 90 completed
Tue Sep 29 03:35:55 2020: BS 91 completed
Tue Sep 29 03:36:04 2020: BS 92 completed
Tue Sep 29 03:36:13 2020: BS 93 completed
Tue Sep 29 03:36:23 2020: BS 94 completed
Tue Sep 29 03:36:32 2020: BS 95 completed
Tue Sep 29 03:36:41 2020: BS 96 completed
Tue Sep 29 03:36:50 2020: BS 97 completed
Tue Sep 29 03:37:00 2020: BS 98 completed
Tue Sep 29 03:37:09 2020: BS 99 completed
Tue Sep 29 03:37:18 2020: BS 100 completed
Tue Sep 29 03:37:27 2020: BS 101 completed
Tue Sep 29 03:37:37 2020: BS 102 completed
Tue Sep 29 03:37:46 2020: BS 103 completed
Tue Sep 29 03:37:55 2020: BS 104 completed
Tue Sep 29 03:38:04 2020: BS 105 completed
Tue Sep 29 03:38:14 2020: BS 106 completed
Tue Sep 29 03:38:23 2020: BS 107 completed
Tue Sep 29 03:38:32 2020: BS 108 completed
Tue Sep 29 03:38:41 2020: BS 109 completed
Tue Sep 29 03:38:50 2020: BS 110 completed
Tue Sep 29 03:39:00 2020: BS 111 completed
Tue Sep 29 03:39:09 2020: BS 112 completed
Tue Sep 29 03:39:18 2020: BS 113 completed
Tue Sep 29 03:39:27 2020: BS 114 completed
Tue Sep 29 03:39:37 2020: BS 115 completed
Tue Sep 29 03:39:46 2020: BS 116 completed
Tue Sep 29 03:39:55 2020: BS 117 completed
Tue Sep 29 03:40:04 2020: BS 118 completed
Tue Sep 29 03:40:14 2020: BS 119 completed
Tue Sep 29 03:40:23 2020: BS 120 completed
Tue Sep 29 03:40:32 2020: BS 121 completed
Tue Sep 29 03:40:41 2020: BS 122 completed
Tue Sep 29 03:40:51 2020: BS 123 completed
Tue Sep 29 03:41:00 2020: BS 124 completed
Tue Sep 29 03:41:09 2020: BS 125 completed
Tue Sep 29 03:41:18 2020: BS 126 completed
Tue Sep 29 03:41:28 2020: BS 127 completed
Tue Sep 29 03:41:37 2020: BS 128 completed
Tue Sep 29 03:41:46 2020: BS 129 completed
Tue Sep 29 03:41:55 2020: BS 130 completed
Tue Sep 29 03:42:05 2020: BS 131 completed
Tue Sep 29 03:42:14 2020: BS 132 completed
Tue Sep 29 03:42:23 2020: BS 133 completed
Tue Sep 29 03:42:32 2020: BS 134 completed
Tue Sep 29 03:42:42 2020: BS 135 completed
Tue Sep 29 03:42:51 2020: BS 136 completed
Tue Sep 29 03:43:00 2020: BS 137 completed
Tue Sep 29 03:43:09 2020: BS 138 completed
Tue Sep 29 03:43:19 2020: BS 139 completed
Tue Sep 29 03:43:28 2020: BS 140 completed
Tue Sep 29 03:43:37 2020: BS 141 completed
Tue Sep 29 03:43:46 2020: BS 142 completed
Tue Sep 29 03:43:56 2020: BS 143 completed
Tue Sep 29 03:44:05 2020: BS 144 completed
Tue Sep 29 03:44:14 2020: BS 145 completed
Tue Sep 29 03:44:23 2020: BS 146 completed
Tue Sep 29 03:44:32 2020: BS 147 completed
Tue Sep 29 03:44:42 2020: BS 148 completed
Tue Sep 29 03:44:51 2020: BS 149 completed
Tue Sep 29 03:45:00 2020: BS 150 completed
Tue Sep 29 03:45:09 2020: BS 151 completed
Tue Sep 29 03:45:19 2020: BS 152 completed
Tue Sep 29 03:45:28 2020: BS 153 completed
Tue Sep 29 03:45:37 2020: BS 154 completed
Tue Sep 29 03:45:46 2020: BS 155 completed
Tue Sep 29 03:45:56 2020: BS 156 completed
Tue Sep 29 03:46:05 2020: BS 157 completed
Tue Sep 29 03:46:14 2020: BS 158 completed
Tue Sep 29 03:46:23 2020: BS 159 completed
Tue Sep 29 03:46:33 2020: BS 160 completed
Tue Sep 29 03:46:42 2020: BS 161 completed
Tue Sep 29 03:46:51 2020: BS 162 completed
Tue Sep 29 03:47:00 2020: BS 163 completed
Tue Sep 29 03:47:10 2020: BS 164 completed
Tue Sep 29 03:47:19 2020: BS 165 completed
Tue Sep 29 03:47:28 2020: BS 166 completed
Tue Sep 29 03:47:37 2020: BS 167 completed
Tue Sep 29 03:47:47 2020: BS 168 completed
Tue Sep 29 03:47:56 2020: BS 169 completed
Tue Sep 29 03:48:05 2020: BS 170 completed
Tue Sep 29 03:48:14 2020: BS 171 completed
Tue Sep 29 03:48:24 2020: BS 172 completed
Tue Sep 29 03:48:33 2020: BS 173 completed
Tue Sep 29 03:48:42 2020: BS 174 completed
Tue Sep 29 03:48:51 2020: BS 175 completed
Tue Sep 29 03:49:01 2020: BS 176 completed
Tue Sep 29 03:49:10 2020: BS 177 completed
Tue Sep 29 03:49:19 2020: BS 178 completed
Tue Sep 29 03:49:28 2020: BS 179 completed
Tue Sep 29 03:49:38 2020: BS 180 completed
Tue Sep 29 03:49:47 2020: BS 181 completed
Tue Sep 29 03:49:56 2020: BS 182 completed
Tue Sep 29 03:50:05 2020: BS 183 completed
Tue Sep 29 03:50:14 2020: BS 184 completed
Tue Sep 29 03:50:24 2020: BS 185 completed
Tue Sep 29 03:50:33 2020: BS 186 completed
Tue Sep 29 03:50:42 2020: BS 187 completed
Tue Sep 29 03:50:51 2020: BS 188 completed
Tue Sep 29 03:51:01 2020: BS 189 completed
Tue Sep 29 03:51:10 2020: BS 190 completed
Tue Sep 29 03:51:19 2020: BS 191 completed
Tue Sep 29 03:51:28 2020: BS 192 completed
Tue Sep 29 03:51:38 2020: BS 193 completed
Tue Sep 29 03:51:47 2020: BS 194 completed
Tue Sep 29 03:51:56 2020: BS 195 completed
Tue Sep 29 03:52:05 2020: BS 196 completed
Tue Sep 29 03:52:15 2020: BS 197 completed
Tue Sep 29 03:52:24 2020: BS 198 completed
Tue Sep 29 03:52:33 2020: BS 199 completed
Tue Sep 29 03:52:42 2020: BS 200 completed
Tue Sep 29 03:52:52 2020: BS 201 completed
Tue Sep 29 03:53:01 2020: BS 202 completed
Tue Sep 29 03:53:10 2020: BS 203 completed
Tue Sep 29 03:53:19 2020: BS 204 completed
Tue Sep 29 03:53:29 2020: BS 205 completed
Tue Sep 29 03:53:38 2020: BS 206 completed
Tue Sep 29 03:53:47 2020: BS 207 completed
Tue Sep 29 03:53:56 2020: BS 208 completed
Tue Sep 29 03:54:06 2020: BS 209 completed
Tue Sep 29 03:54:15 2020: BS 210 completed
Tue Sep 29 03:54:24 2020: BS 211 completed
Tue Sep 29 03:54:33 2020: BS 212 completed
Tue Sep 29 03:54:43 2020: BS 213 completed
Tue Sep 29 03:54:52 2020: BS 214 completed
Tue Sep 29 03:55:01 2020: BS 215 completed
Tue Sep 29 03:55:10 2020: BS 216 completed
Tue Sep 29 03:55:19 2020: BS 217 completed
Tue Sep 29 03:55:29 2020: BS 218 completed
Tue Sep 29 03:55:38 2020: BS 219 completed
Tue Sep 29 03:55:47 2020: BS 220 completed
Tue Sep 29 03:55:56 2020: BS 221 completed
Tue Sep 29 03:56:06 2020: BS 222 completed
Tue Sep 29 03:56:15 2020: BS 223 completed
Tue Sep 29 03:56:24 2020: BS 224 completed
Tue Sep 29 03:56:33 2020: BS 225 completed
Tue Sep 29 03:56:43 2020: BS 226 completed
Tue Sep 29 03:56:52 2020: BS 227 completed
Tue Sep 29 03:57:01 2020: BS 228 completed
Tue Sep 29 03:57:10 2020: BS 229 completed
Tue Sep 29 03:57:20 2020: BS 230 completed
Tue Sep 29 03:57:29 2020: BS 231 completed
Tue Sep 29 03:57:38 2020: BS 232 completed
Tue Sep 29 03:57:47 2020: BS 233 completed
Tue Sep 29 03:57:57 2020: BS 234 completed
Tue Sep 29 03:58:06 2020: BS 235 completed
Tue Sep 29 03:58:15 2020: BS 236 completed
Tue Sep 29 03:58:24 2020: BS 237 completed
Tue Sep 29 03:58:34 2020: BS 238 completed
Tue Sep 29 03:58:43 2020: BS 239 completed
Tue Sep 29 03:58:52 2020: BS 240 completed
Tue Sep 29 03:59:01 2020: BS 241 completed
Tue Sep 29 03:59:11 2020: BS 242 completed
Tue Sep 29 03:59:20 2020: BS 243 completed
Tue Sep 29 03:59:29 2020: BS 244 completed
Tue Sep 29 03:59:38 2020: BS 245 completed
Tue Sep 29 03:59:48 2020: BS 246 completed
Tue Sep 29 03:59:57 2020: BS 247 completed
Tue Sep 29 04:00:06 2020: BS 248 completed
Tue Sep 29 04:00:15 2020: BS 249 completed
Tue Sep 29 04:00:25 2020: BS 250 completed
Tue Sep 29 04:00:34 2020: BS 251 completed
Tue Sep 29 04:00:43 2020: BS 252 completed
Tue Sep 29 04:00:52 2020: BS 253 completed
Tue Sep 29 04:01:01 2020: BS 254 completed
Tue Sep 29 04:01:11 2020: BS 255 completed
Tue Sep 29 04:01:20 2020: BS 256 completed
Tue Sep 29 04:01:29 2020: BS 257 completed
Tue Sep 29 04:01:38 2020: BS 258 completed
Tue Sep 29 04:01:48 2020: BS 259 completed
Tue Sep 29 04:01:57 2020: BS 260 completed
Tue Sep 29 04:02:06 2020: BS 261 completed
Tue Sep 29 04:02:15 2020: BS 262 completed
Tue Sep 29 04:02:25 2020: BS 263 completed
Tue Sep 29 04:02:34 2020: BS 264 completed
Tue Sep 29 04:02:43 2020: BS 265 completed
Tue Sep 29 04:02:52 2020: BS 266 completed
Tue Sep 29 04:03:02 2020: BS 267 completed
Tue Sep 29 04:03:11 2020: BS 268 completed
Tue Sep 29 04:03:20 2020: BS 269 completed
Tue Sep 29 04:03:29 2020: BS 270 completed
Tue Sep 29 04:03:39 2020: BS 271 completed
Tue Sep 29 04:03:48 2020: BS 272 completed
Tue Sep 29 04:03:57 2020: BS 273 completed
Tue Sep 29 04:04:06 2020: BS 274 completed
Tue Sep 29 04:04:16 2020: BS 275 completed
Tue Sep 29 04:04:25 2020: BS 276 completed
Tue Sep 29 04:04:34 2020: BS 277 completed
Tue Sep 29 04:04:43 2020: BS 278 completed
Tue Sep 29 04:04:53 2020: BS 279 completed
Tue Sep 29 04:05:02 2020: BS 280 completed
Tue Sep 29 04:05:11 2020: BS 281 completed
Tue Sep 29 04:05:20 2020: BS 282 completed
Tue Sep 29 04:05:30 2020: BS 283 completed
Tue Sep 29 04:05:39 2020: BS 284 completed
Tue Sep 29 04:05:48 2020: BS 285 completed
Tue Sep 29 04:05:57 2020: BS 286 completed
Tue Sep 29 04:06:06 2020: BS 287 completed
Tue Sep 29 04:06:16 2020: BS 288 completed
Tue Sep 29 04:06:25 2020: BS 289 completed
Tue Sep 29 04:06:34 2020: BS 290 completed
Tue Sep 29 04:06:43 2020: BS 291 completed
Tue Sep 29 04:06:53 2020: BS 292 completed
Tue Sep 29 04:07:02 2020: BS 293 completed
Tue Sep 29 04:07:11 2020: BS 294 completed
Tue Sep 29 04:07:20 2020: BS 295 completed
Tue Sep 29 04:07:30 2020: BS 296 completed
Tue Sep 29 04:07:39 2020: BS 297 completed
Tue Sep 29 04:07:48 2020: BS 298 completed
Tue Sep 29 04:07:57 2020: BS 299 completed
Tue Sep 29 04:08:07 2020: BS 300 completed
Tue Sep 29 04:08:16 2020: BS 301 completed
Tue Sep 29 04:08:25 2020: BS 302 completed
Tue Sep 29 04:08:34 2020: BS 303 completed
Tue Sep 29 04:08:44 2020: BS 304 completed
Tue Sep 29 04:08:53 2020: BS 305 completed
Tue Sep 29 04:09:02 2020: BS 306 completed
Tue Sep 29 04:09:11 2020: BS 307 completed
Tue Sep 29 04:09:21 2020: BS 308 completed
Tue Sep 29 04:09:30 2020: BS 309 completed
Tue Sep 29 04:09:39 2020: BS 310 completed
Tue Sep 29 04:09:48 2020: BS 311 completed
Tue Sep 29 04:09:58 2020: BS 312 completed
Tue Sep 29 04:10:07 2020: BS 313 completed
Tue Sep 29 04:10:16 2020: BS 314 completed
Tue Sep 29 04:10:25 2020: BS 315 completed
Tue Sep 29 04:10:35 2020: BS 316 completed
Tue Sep 29 04:10:44 2020: BS 317 completed
Tue Sep 29 04:10:53 2020: BS 318 completed
Tue Sep 29 04:11:02 2020: BS 319 completed
Tue Sep 29 04:11:12 2020: BS 320 completed
Tue Sep 29 04:11:21 2020: BS 321 completed
Tue Sep 29 04:11:30 2020: BS 322 completed
Tue Sep 29 04:11:39 2020: BS 323 completed
Tue Sep 29 04:11:48 2020: BS 324 completed
Tue Sep 29 04:11:58 2020: BS 325 completed
Tue Sep 29 04:12:07 2020: BS 326 completed
Tue Sep 29 04:12:16 2020: BS 327 completed
Tue Sep 29 04:12:25 2020: BS 328 completed
Tue Sep 29 04:12:35 2020: BS 329 completed
Tue Sep 29 04:12:44 2020: BS 330 completed
Tue Sep 29 04:12:53 2020: BS 331 completed
Tue Sep 29 04:13:02 2020: BS 332 completed
Tue Sep 29 04:13:12 2020: BS 333 completed
Tue Sep 29 04:13:21 2020: BS 334 completed
Tue Sep 29 04:13:30 2020: BS 335 completed
Tue Sep 29 04:13:39 2020: BS 336 completed
Tue Sep 29 04:13:49 2020: BS 337 completed
Tue Sep 29 04:13:58 2020: BS 338 completed
Tue Sep 29 04:14:07 2020: BS 339 completed
Tue Sep 29 04:14:16 2020: BS 340 completed
Tue Sep 29 04:14:26 2020: BS 341 completed
Tue Sep 29 04:14:35 2020: BS 342 completed
Tue Sep 29 04:14:44 2020: BS 343 completed
Tue Sep 29 04:14:53 2020: BS 344 completed
Tue Sep 29 04:15:03 2020: BS 345 completed
Tue Sep 29 04:15:12 2020: BS 346 completed
Tue Sep 29 04:15:21 2020: BS 347 completed
Tue Sep 29 04:15:30 2020: BS 348 completed
Tue Sep 29 04:15:40 2020: BS 349 completed
Tue Sep 29 04:15:49 2020: BS 350 completed
Tue Sep 29 04:15:58 2020: BS 351 completed
Tue Sep 29 04:16:07 2020: BS 352 completed
Tue Sep 29 04:16:17 2020: BS 353 completed
Tue Sep 29 04:16:26 2020: BS 354 completed
Tue Sep 29 04:16:35 2020: BS 355 completed
Tue Sep 29 04:16:44 2020: BS 356 completed
Tue Sep 29 04:16:53 2020: BS 357 completed
Tue Sep 29 04:17:03 2020: BS 358 completed
Tue Sep 29 04:17:12 2020: BS 359 completed
Tue Sep 29 04:17:21 2020: BS 360 completed
Tue Sep 29 04:17:30 2020: BS 361 completed
Tue Sep 29 04:17:40 2020: BS 362 completed
Tue Sep 29 04:17:49 2020: BS 363 completed
Tue Sep 29 04:17:58 2020: BS 364 completed
Tue Sep 29 04:18:07 2020: BS 365 completed
Tue Sep 29 04:18:17 2020: BS 366 completed
Tue Sep 29 04:18:26 2020: BS 367 completed
Tue Sep 29 04:18:35 2020: BS 368 completed
Tue Sep 29 04:18:44 2020: BS 369 completed
Tue Sep 29 04:18:54 2020: BS 370 completed
Tue Sep 29 04:19:03 2020: BS 371 completed
Tue Sep 29 04:19:12 2020: BS 372 completed
Tue Sep 29 04:19:21 2020: BS 373 completed
Tue Sep 29 04:19:31 2020: BS 374 completed
Tue Sep 29 04:19:40 2020: BS 375 completed
Tue Sep 29 04:19:49 2020: BS 376 completed
Tue Sep 29 04:19:58 2020: BS 377 completed
Tue Sep 29 04:20:08 2020: BS 378 completed
Tue Sep 29 04:20:17 2020: BS 379 completed
Tue Sep 29 04:20:26 2020: BS 380 completed
Tue Sep 29 04:20:35 2020: BS 381 completed
Tue Sep 29 04:20:45 2020: BS 382 completed
Tue Sep 29 04:20:54 2020: BS 383 completed
Tue Sep 29 04:21:03 2020: BS 384 completed
Tue Sep 29 04:21:12 2020: BS 385 completed
Tue Sep 29 04:21:22 2020: BS 386 completed
Tue Sep 29 04:21:31 2020: BS 387 completed
Tue Sep 29 04:21:40 2020: BS 388 completed
Tue Sep 29 04:21:49 2020: BS 389 completed
Tue Sep 29 04:21:59 2020: BS 390 completed
Tue Sep 29 04:22:08 2020: BS 391 completed
Tue Sep 29 04:22:17 2020: BS 392 completed
Tue Sep 29 04:22:26 2020: BS 393 completed
Tue Sep 29 04:22:35 2020: BS 394 completed
Tue Sep 29 04:22:45 2020: BS 395 completed
Tue Sep 29 04:22:54 2020: BS 396 completed
Tue Sep 29 04:23:03 2020: BS 397 completed
Tue Sep 29 04:23:12 2020: BS 398 completed
Tue Sep 29 04:23:22 2020: BS 399 completed
Tue Sep 29 04:23:31 2020: BS 400 completed
Tue Sep 29 04:23:40 2020: BS 401 completed
Tue Sep 29 04:23:49 2020: BS 402 completed
Tue Sep 29 04:23:59 2020: BS 403 completed
Tue Sep 29 04:24:08 2020: BS 404 completed
Tue Sep 29 04:24:17 2020: BS 405 completed
Tue Sep 29 04:24:26 2020: BS 406 completed
Tue Sep 29 04:24:36 2020: BS 407 completed
Tue Sep 29 04:24:45 2020: BS 408 completed
Tue Sep 29 04:24:54 2020: BS 409 completed
Tue Sep 29 04:25:03 2020: BS 410 completed
Tue Sep 29 04:25:13 2020: BS 411 completed
Tue Sep 29 04:25:22 2020: BS 412 completed
Tue Sep 29 04:25:31 2020: BS 413 completed
Tue Sep 29 04:25:40 2020: BS 414 completed
Tue Sep 29 04:25:50 2020: BS 415 completed
Tue Sep 29 04:25:59 2020: BS 416 completed
Tue Sep 29 04:26:08 2020: BS 417 completed
Tue Sep 29 04:26:17 2020: BS 418 completed
Tue Sep 29 04:26:27 2020: BS 419 completed
Tue Sep 29 04:26:36 2020: BS 420 completed
Tue Sep 29 04:26:45 2020: BS 421 completed
Tue Sep 29 04:26:54 2020: BS 422 completed
Tue Sep 29 04:27:04 2020: BS 423 completed
Tue Sep 29 04:27:13 2020: BS 424 completed
Tue Sep 29 04:27:22 2020: BS 425 completed
Tue Sep 29 04:27:31 2020: BS 426 completed
Tue Sep 29 04:27:41 2020: BS 427 completed
Tue Sep 29 04:27:50 2020: BS 428 completed
Tue Sep 29 04:27:59 2020: BS 429 completed
Tue Sep 29 04:28:08 2020: BS 430 completed
Tue Sep 29 04:28:17 2020: BS 431 completed
Tue Sep 29 04:28:27 2020: BS 432 completed
Tue Sep 29 04:28:36 2020: BS 433 completed
Tue Sep 29 04:28:45 2020: BS 434 completed
Tue Sep 29 04:28:54 2020: BS 435 completed
Tue Sep 29 04:29:04 2020: BS 436 completed
Tue Sep 29 04:29:13 2020: BS 437 completed
Tue Sep 29 04:29:22 2020: BS 438 completed
Tue Sep 29 04:29:31 2020: BS 439 completed
Tue Sep 29 04:29:41 2020: BS 440 completed
Tue Sep 29 04:29:50 2020: BS 441 completed
Tue Sep 29 04:29:59 2020: BS 442 completed
Tue Sep 29 04:30:08 2020: BS 443 completed
Tue Sep 29 04:30:18 2020: BS 444 completed
Tue Sep 29 04:30:27 2020: BS 445 completed
Tue Sep 29 04:30:36 2020: BS 446 completed
Tue Sep 29 04:30:45 2020: BS 447 completed
Tue Sep 29 04:30:55 2020: BS 448 completed
Tue Sep 29 04:31:04 2020: BS 449 completed
Tue Sep 29 04:31:13 2020: BS 450 completed
Tue Sep 29 04:31:22 2020: BS 451 completed
Tue Sep 29 04:31:32 2020: BS 452 completed
Tue Sep 29 04:31:41 2020: BS 453 completed
Tue Sep 29 04:31:50 2020: BS 454 completed
Tue Sep 29 04:31:59 2020: BS 455 completed
Tue Sep 29 04:32:09 2020: BS 456 completed
Tue Sep 29 04:32:18 2020: BS 457 completed
Tue Sep 29 04:32:27 2020: BS 458 completed
Tue Sep 29 04:32:36 2020: BS 459 completed
Tue Sep 29 04:32:46 2020: BS 460 completed
Tue Sep 29 04:32:55 2020: BS 461 completed
Tue Sep 29 04:33:04 2020: BS 462 completed
Tue Sep 29 04:33:13 2020: BS 463 completed
Tue Sep 29 04:33:22 2020: BS 464 completed
Tue Sep 29 04:33:32 2020: BS 465 completed
Tue Sep 29 04:33:41 2020: BS 466 completed
Tue Sep 29 04:33:50 2020: BS 467 completed
Tue Sep 29 04:33:59 2020: BS 468 completed
Tue Sep 29 04:34:09 2020: BS 469 completed
Tue Sep 29 04:34:18 2020: BS 470 completed
Tue Sep 29 04:34:27 2020: BS 471 completed
Tue Sep 29 04:34:36 2020: BS 472 completed
Tue Sep 29 04:34:46 2020: BS 473 completed
Tue Sep 29 04:34:55 2020: BS 474 completed
Tue Sep 29 04:35:04 2020: BS 475 completed
Tue Sep 29 04:35:13 2020: BS 476 completed
Tue Sep 29 04:35:23 2020: BS 477 completed
Tue Sep 29 04:35:32 2020: BS 478 completed
Tue Sep 29 04:35:41 2020: BS 479 completed
Tue Sep 29 04:35:50 2020: BS 480 completed
Tue Sep 29 04:36:00 2020: BS 481 completed
Tue Sep 29 04:36:09 2020: BS 482 completed
Tue Sep 29 04:36:18 2020: BS 483 completed
Tue Sep 29 04:36:27 2020: BS 484 completed
Tue Sep 29 04:36:37 2020: BS 485 completed
Tue Sep 29 04:36:46 2020: BS 486 completed
Tue Sep 29 04:36:55 2020: BS 487 completed
Tue Sep 29 04:37:04 2020: BS 488 completed
Tue Sep 29 04:37:14 2020: BS 489 completed
Tue Sep 29 04:37:23 2020: BS 490 completed
Tue Sep 29 04:37:32 2020: BS 491 completed
Tue Sep 29 04:37:41 2020: BS 492 completed
Tue Sep 29 04:37:51 2020: BS 493 completed
Tue Sep 29 04:38:00 2020: BS 494 completed
Tue Sep 29 04:38:09 2020: BS 495 completed
Tue Sep 29 04:38:18 2020: BS 496 completed
Tue Sep 29 04:38:28 2020: BS 497 completed
Tue Sep 29 04:38:37 2020: BS 498 completed
Tue Sep 29 04:38:46 2020: BS 499 completed
Tue Sep 29 04:38:55 2020: BS 500 completed
Tue Sep 29 04:39:04 2020: BS 501 completed
Tue Sep 29 04:39:14 2020: BS 502 completed
Tue Sep 29 04:39:23 2020: BS 503 completed
Tue Sep 29 04:39:32 2020: BS 504 completed
Tue Sep 29 04:39:41 2020: BS 505 completed
Tue Sep 29 04:39:51 2020: BS 506 completed
Tue Sep 29 04:40:00 2020: BS 507 completed
Tue Sep 29 04:40:09 2020: BS 508 completed
Tue Sep 29 04:40:18 2020: BS 509 completed
Tue Sep 29 04:40:28 2020: BS 510 completed
Tue Sep 29 04:40:37 2020: BS 511 completed
Tue Sep 29 04:40:46 2020: BS 512 completed
Tue Sep 29 04:40:55 2020: BS 513 completed
Tue Sep 29 04:41:05 2020: BS 514 completed
Tue Sep 29 04:41:14 2020: BS 515 completed
Tue Sep 29 04:41:23 2020: BS 516 completed
Tue Sep 29 04:41:32 2020: BS 517 completed
Tue Sep 29 04:41:42 2020: BS 518 completed
Tue Sep 29 04:41:51 2020: BS 519 completed
Tue Sep 29 04:42:00 2020: BS 520 completed
Tue Sep 29 04:42:09 2020: BS 521 completed
Tue Sep 29 04:42:19 2020: BS 522 completed
Tue Sep 29 04:42:28 2020: BS 523 completed
Tue Sep 29 04:42:37 2020: BS 524 completed
Tue Sep 29 04:42:46 2020: BS 525 completed
Tue Sep 29 04:42:56 2020: BS 526 completed
Tue Sep 29 04:43:05 2020: BS 527 completed
Tue Sep 29 04:43:14 2020: BS 528 completed
Tue Sep 29 04:43:23 2020: BS 529 completed
Tue Sep 29 04:43:33 2020: BS 530 completed
Tue Sep 29 04:43:42 2020: BS 531 completed
Tue Sep 29 04:43:51 2020: BS 532 completed
Tue Sep 29 04:44:00 2020: BS 533 completed
Tue Sep 29 04:44:09 2020: BS 534 completed
Tue Sep 29 04:44:19 2020: BS 535 completed
Tue Sep 29 04:44:28 2020: BS 536 completed
Tue Sep 29 04:44:37 2020: BS 537 completed
Tue Sep 29 04:44:46 2020: BS 538 completed
Tue Sep 29 04:44:56 2020: BS 539 completed
Tue Sep 29 04:45:05 2020: BS 540 completed
Tue Sep 29 04:45:14 2020: BS 541 completed
Tue Sep 29 04:45:23 2020: BS 542 completed
Tue Sep 29 04:45:33 2020: BS 543 completed
Tue Sep 29 04:45:42 2020: BS 544 completed
Tue Sep 29 04:45:51 2020: BS 545 completed
Tue Sep 29 04:46:00 2020: BS 546 completed
Tue Sep 29 04:46:10 2020: BS 547 completed
Tue Sep 29 04:46:19 2020: BS 548 completed
Tue Sep 29 04:46:28 2020: BS 549 completed
Tue Sep 29 04:46:37 2020: BS 550 completed
Tue Sep 29 04:46:47 2020: BS 551 completed
Tue Sep 29 04:46:56 2020: BS 552 completed
Tue Sep 29 04:47:05 2020: BS 553 completed
Tue Sep 29 04:47:14 2020: BS 554 completed
Tue Sep 29 04:47:24 2020: BS 555 completed
Tue Sep 29 04:47:33 2020: BS 556 completed
Tue Sep 29 04:47:42 2020: BS 557 completed
Tue Sep 29 04:47:51 2020: BS 558 completed
Tue Sep 29 04:48:01 2020: BS 559 completed
Tue Sep 29 04:48:10 2020: BS 560 completed
Tue Sep 29 04:48:19 2020: BS 561 completed
Tue Sep 29 04:48:28 2020: BS 562 completed
Tue Sep 29 04:48:38 2020: BS 563 completed
Tue Sep 29 04:48:47 2020: BS 564 completed
Tue Sep 29 04:48:56 2020: BS 565 completed
Tue Sep 29 04:49:05 2020: BS 566 completed
Tue Sep 29 04:49:15 2020: BS 567 completed
Tue Sep 29 04:49:24 2020: BS 568 completed
Tue Sep 29 04:49:33 2020: BS 569 completed
Tue Sep 29 04:49:42 2020: BS 570 completed
Tue Sep 29 04:49:51 2020: BS 571 completed
Tue Sep 29 04:50:01 2020: BS 572 completed
Tue Sep 29 04:50:10 2020: BS 573 completed
Tue Sep 29 04:50:19 2020: BS 574 completed
Tue Sep 29 04:50:28 2020: BS 575 completed
Tue Sep 29 04:50:38 2020: BS 576 completed
Tue Sep 29 04:50:47 2020: BS 577 completed
Tue Sep 29 04:50:56 2020: BS 578 completed
Tue Sep 29 04:51:05 2020: BS 579 completed
Tue Sep 29 04:51:15 2020: BS 580 completed
Tue Sep 29 04:51:24 2020: BS 581 completed
Tue Sep 29 04:51:33 2020: BS 582 completed
Tue Sep 29 04:51:42 2020: BS 583 completed
Tue Sep 29 04:51:52 2020: BS 584 completed
Tue Sep 29 04:52:01 2020: BS 585 completed
Tue Sep 29 04:52:10 2020: BS 586 completed
Tue Sep 29 04:52:19 2020: BS 587 completed
Tue Sep 29 04:52:29 2020: BS 588 completed
Tue Sep 29 04:52:38 2020: BS 589 completed
Tue Sep 29 04:52:47 2020: BS 590 completed
Tue Sep 29 04:52:56 2020: BS 591 completed
Tue Sep 29 04:53:06 2020: BS 592 completed
Tue Sep 29 04:53:15 2020: BS 593 completed
Tue Sep 29 04:53:24 2020: BS 594 completed
Tue Sep 29 04:53:33 2020: BS 595 completed
Tue Sep 29 04:53:43 2020: BS 596 completed
Tue Sep 29 04:53:52 2020: BS 597 completed
Tue Sep 29 04:54:01 2020: BS 598 completed
Tue Sep 29 04:54:10 2020: BS 599 completed
Tue Sep 29 04:54:20 2020: BS 600 completed
Tue Sep 29 04:54:29 2020: BS 601 completed
Tue Sep 29 04:54:38 2020: BS 602 completed
Tue Sep 29 04:54:47 2020: BS 603 completed
Tue Sep 29 04:54:56 2020: BS 604 completed
Tue Sep 29 04:55:06 2020: BS 605 completed
Tue Sep 29 04:55:15 2020: BS 606 completed
Tue Sep 29 04:55:24 2020: BS 607 completed
Tue Sep 29 04:55:33 2020: BS 608 completed
Tue Sep 29 04:55:43 2020: BS 609 completed
Tue Sep 29 04:55:52 2020: BS 610 completed
Tue Sep 29 04:56:01 2020: BS 611 completed
Tue Sep 29 04:56:10 2020: BS 612 completed
Tue Sep 29 04:56:20 2020: BS 613 completed
Tue Sep 29 04:56:29 2020: BS 614 completed
Tue Sep 29 04:56:38 2020: BS 615 completed
Tue Sep 29 04:56:47 2020: BS 616 completed
Tue Sep 29 04:56:57 2020: BS 617 completed
Tue Sep 29 04:57:06 2020: BS 618 completed
Tue Sep 29 04:57:15 2020: BS 619 completed
Tue Sep 29 04:57:24 2020: BS 620 completed
Tue Sep 29 04:57:34 2020: BS 621 completed
Tue Sep 29 04:57:43 2020: BS 622 completed
Tue Sep 29 04:57:52 2020: BS 623 completed
Tue Sep 29 04:58:01 2020: BS 624 completed
Tue Sep 29 04:58:11 2020: BS 625 completed
Tue Sep 29 04:58:20 2020: BS 626 completed
Tue Sep 29 04:58:29 2020: BS 627 completed
Tue Sep 29 04:58:38 2020: BS 628 completed
Tue Sep 29 04:58:48 2020: BS 629 completed
Tue Sep 29 04:58:57 2020: BS 630 completed
Tue Sep 29 04:59:06 2020: BS 631 completed
Tue Sep 29 04:59:15 2020: BS 632 completed
Tue Sep 29 04:59:25 2020: BS 633 completed
Tue Sep 29 04:59:34 2020: BS 634 completed
Tue Sep 29 04:59:43 2020: BS 635 completed
Tue Sep 29 04:59:52 2020: BS 636 completed
Tue Sep 29 05:00:02 2020: BS 637 completed
Tue Sep 29 05:00:11 2020: BS 638 completed
Tue Sep 29 05:00:20 2020: BS 639 completed
Tue Sep 29 05:00:29 2020: BS 640 completed
Tue Sep 29 05:00:38 2020: BS 641 completed
Tue Sep 29 05:00:48 2020: BS 642 completed
Tue Sep 29 05:00:57 2020: BS 643 completed
Tue Sep 29 05:01:06 2020: BS 644 completed
Tue Sep 29 05:01:15 2020: BS 645 completed
Tue Sep 29 05:01:25 2020: BS 646 completed
Tue Sep 29 05:01:34 2020: BS 647 completed
Tue Sep 29 05:01:43 2020: BS 648 completed
Tue Sep 29 05:01:52 2020: BS 649 completed
Tue Sep 29 05:02:02 2020: BS 650 completed
Tue Sep 29 05:02:11 2020: BS 651 completed
Tue Sep 29 05:02:20 2020: BS 652 completed
Tue Sep 29 05:02:29 2020: BS 653 completed
Tue Sep 29 05:02:39 2020: BS 654 completed
Tue Sep 29 05:02:48 2020: BS 655 completed
Tue Sep 29 05:02:57 2020: BS 656 completed
Tue Sep 29 05:03:06 2020: BS 657 completed
Tue Sep 29 05:03:16 2020: BS 658 completed
Tue Sep 29 05:03:25 2020: BS 659 completed
Tue Sep 29 05:03:34 2020: BS 660 completed
Tue Sep 29 05:03:43 2020: BS 661 completed
Tue Sep 29 05:03:53 2020: BS 662 completed
Tue Sep 29 05:04:02 2020: BS 663 completed
Tue Sep 29 05:04:11 2020: BS 664 completed
Tue Sep 29 05:04:20 2020: BS 665 completed
Tue Sep 29 05:04:30 2020: BS 666 completed
Tue Sep 29 05:04:39 2020: BS 667 completed
Tue Sep 29 05:04:48 2020: BS 668 completed
Tue Sep 29 05:04:57 2020: BS 669 completed
Tue Sep 29 05:05:07 2020: BS 670 completed
Tue Sep 29 05:05:16 2020: BS 671 completed
Tue Sep 29 05:05:25 2020: BS 672 completed
Tue Sep 29 05:05:34 2020: BS 673 completed
Tue Sep 29 05:05:44 2020: BS 674 completed
Tue Sep 29 05:05:53 2020: BS 675 completed
Tue Sep 29 05:06:02 2020: BS 676 completed
Tue Sep 29 05:06:11 2020: BS 677 completed
Tue Sep 29 05:06:20 2020: BS 678 completed
Tue Sep 29 05:06:30 2020: BS 679 completed
Tue Sep 29 05:06:39 2020: BS 680 completed
Tue Sep 29 05:06:48 2020: BS 681 completed
Tue Sep 29 05:06:57 2020: BS 682 completed
Tue Sep 29 05:07:07 2020: BS 683 completed
Tue Sep 29 05:07:16 2020: BS 684 completed
Tue Sep 29 05:07:25 2020: BS 685 completed
Tue Sep 29 05:07:34 2020: BS 686 completed
Tue Sep 29 05:07:44 2020: BS 687 completed
Tue Sep 29 05:07:53 2020: BS 688 completed
Tue Sep 29 05:08:02 2020: BS 689 completed
Tue Sep 29 05:08:11 2020: BS 690 completed
Tue Sep 29 05:08:21 2020: BS 691 completed
Tue Sep 29 05:08:30 2020: BS 692 completed
Tue Sep 29 05:08:39 2020: BS 693 completed
Tue Sep 29 05:08:48 2020: BS 694 completed
Tue Sep 29 05:08:58 2020: BS 695 completed
Tue Sep 29 05:09:07 2020: BS 696 completed
Tue Sep 29 05:09:16 2020: BS 697 completed
Tue Sep 29 05:09:25 2020: BS 698 completed
Tue Sep 29 05:09:35 2020: BS 699 completed
Tue Sep 29 05:09:44 2020: BS 700 completed
Tue Sep 29 05:09:53 2020: BS 701 completed
Tue Sep 29 05:10:02 2020: BS 702 completed
Tue Sep 29 05:10:12 2020: BS 703 completed
Tue Sep 29 05:10:21 2020: BS 704 completed
Tue Sep 29 05:10:30 2020: BS 705 completed
Tue Sep 29 05:10:39 2020: BS 706 completed
Tue Sep 29 05:10:49 2020: BS 707 completed
Tue Sep 29 05:10:58 2020: BS 708 completed
Tue Sep 29 05:11:07 2020: BS 709 completed
Tue Sep 29 05:11:16 2020: BS 710 completed
Tue Sep 29 05:11:25 2020: BS 711 completed
Tue Sep 29 05:11:35 2020: BS 712 completed
Tue Sep 29 05:11:44 2020: BS 713 completed
Tue Sep 29 05:11:53 2020: BS 714 completed
Tue Sep 29 05:12:02 2020: BS 715 completed
Tue Sep 29 05:12:12 2020: BS 716 completed
Tue Sep 29 05:12:21 2020: BS 717 completed
Tue Sep 29 05:12:30 2020: BS 718 completed
Tue Sep 29 05:12:39 2020: BS 719 completed
Tue Sep 29 05:12:49 2020: BS 720 completed
Tue Sep 29 05:12:58 2020: BS 721 completed
Tue Sep 29 05:13:07 2020: BS 722 completed
Tue Sep 29 05:13:16 2020: BS 723 completed
Tue Sep 29 05:13:26 2020: BS 724 completed
Tue Sep 29 05:13:35 2020: BS 725 completed
Tue Sep 29 05:13:44 2020: BS 726 completed
Tue Sep 29 05:13:53 2020: BS 727 completed
Tue Sep 29 05:14:03 2020: BS 728 completed
Tue Sep 29 05:14:12 2020: BS 729 completed
Tue Sep 29 05:14:21 2020: BS 730 completed
Tue Sep 29 05:14:30 2020: BS 731 completed
Tue Sep 29 05:14:40 2020: BS 732 completed
Tue Sep 29 05:14:49 2020: BS 733 completed
Tue Sep 29 05:14:58 2020: BS 734 completed
Tue Sep 29 05:15:07 2020: BS 735 completed
Tue Sep 29 05:15:17 2020: BS 736 completed
Tue Sep 29 05:15:26 2020: BS 737 completed
Tue Sep 29 05:15:35 2020: BS 738 completed
Tue Sep 29 05:15:44 2020: BS 739 completed
Tue Sep 29 05:15:54 2020: BS 740 completed
Tue Sep 29 05:16:03 2020: BS 741 completed
Tue Sep 29 05:16:12 2020: BS 742 completed
Tue Sep 29 05:16:21 2020: BS 743 completed
Tue Sep 29 05:16:31 2020: BS 744 completed
Tue Sep 29 05:16:40 2020: BS 745 completed
Tue Sep 29 05:16:49 2020: BS 746 completed
Tue Sep 29 05:16:58 2020: BS 747 completed
Tue Sep 29 05:17:07 2020: BS 748 completed
Tue Sep 29 05:17:17 2020: BS 749 completed
Tue Sep 29 05:17:26 2020: BS 750 completed
Tue Sep 29 05:17:35 2020: BS 751 completed
Tue Sep 29 05:17:44 2020: BS 752 completed
Tue Sep 29 05:17:54 2020: BS 753 completed
Tue Sep 29 05:18:03 2020: BS 754 completed
Tue Sep 29 05:18:12 2020: BS 755 completed
Tue Sep 29 05:18:21 2020: BS 756 completed
Tue Sep 29 05:18:31 2020: BS 757 completed
Tue Sep 29 05:18:40 2020: BS 758 completed
Tue Sep 29 05:18:49 2020: BS 759 completed
Tue Sep 29 05:18:58 2020: BS 760 completed
Tue Sep 29 05:19:08 2020: BS 761 completed
Tue Sep 29 05:19:17 2020: BS 762 completed
Tue Sep 29 05:19:26 2020: BS 763 completed
Tue Sep 29 05:19:35 2020: BS 764 completed
Tue Sep 29 05:19:45 2020: BS 765 completed
Tue Sep 29 05:19:54 2020: BS 766 completed
Tue Sep 29 05:20:03 2020: BS 767 completed
Tue Sep 29 05:20:12 2020: BS 768 completed
Tue Sep 29 05:20:22 2020: BS 769 completed
Tue Sep 29 05:20:31 2020: BS 770 completed
Tue Sep 29 05:20:40 2020: BS 771 completed
Tue Sep 29 05:20:49 2020: BS 772 completed
Tue Sep 29 05:20:59 2020: BS 773 completed
Tue Sep 29 05:21:08 2020: BS 774 completed
Tue Sep 29 05:21:17 2020: BS 775 completed
Tue Sep 29 05:21:26 2020: BS 776 completed
Tue Sep 29 05:21:36 2020: BS 777 completed
Tue Sep 29 05:21:45 2020: BS 778 completed
Tue Sep 29 05:21:54 2020: BS 779 completed
Tue Sep 29 05:22:03 2020: BS 780 completed
Tue Sep 29 05:22:12 2020: BS 781 completed
Tue Sep 29 05:22:22 2020: BS 782 completed
Tue Sep 29 05:22:31 2020: BS 783 completed
Tue Sep 29 05:22:40 2020: BS 784 completed
Tue Sep 29 05:22:49 2020: BS 785 completed
Tue Sep 29 05:22:59 2020: BS 786 completed
Tue Sep 29 05:23:08 2020: BS 787 completed
Tue Sep 29 05:23:10 2020: Acquisition aborted
