# Supplementary material for: Origanum majorana L.: A Nutritional Supplement With Immunomodulatory Effects
Source: Front Nutr. 2021 Sep 22;8:748031. doi: 10.3389/fnut.2021.748031 (PMC8493290; doi:10.3389/fnut.2021.748031)
Supplement: Supplementary file 1 [file Data_Sheet_1.ZIP › Raw Data for Origanum majorana L/NMR for compounds 1-4/Compound 2/2H.fid/log]

Wed Sep 16 02:07:09 2020: Experiment started
Wed Sep 16 02:07:39 2020: Acquisition complete
