# Supplementary material for: Origanum majorana L.: A Nutritional Supplement With Immunomodulatory Effects
Source: Front Nutr. 2021 Sep 22;8:748031. doi: 10.3389/fnut.2021.748031 (PMC8493290; doi:10.3389/fnut.2021.748031)
Supplement: Supplementary file 1 [file Data_Sheet_1.ZIP › Raw Data for Origanum majorana L/NMR for compounds 1-4/Compound 3/3C.fid/log]

Thu Nov 12 19:53:41 2020: Experiment started
Thu Nov 12 19:53:51 2020: BS 1 completed
Thu Nov 12 19:54:00 2020: BS 2 completed
Thu Nov 12 19:54:10 2020: BS 3 completed
Thu Nov 12 19:54:19 2020: BS 4 completed
Thu Nov 12 19:54:28 2020: BS 5 completed
Thu Nov 12 19:54:37 2020: BS 6 completed
Thu Nov 12 19:54:47 2020: BS 7 completed
Thu Nov 12 19:54:56 2020: BS 8 completed
Thu Nov 12 19:55:05 2020: BS 9 completed
Thu Nov 12 19:55:14 2020: BS 10 completed
Thu Nov 12 19:55:23 2020: BS 11 completed
Thu Nov 12 19:55:33 2020: BS 12 completed
Thu Nov 12 19:55:42 2020: BS 13 completed
Thu Nov 12 19:55:51 2020: BS 14 completed
Thu Nov 12 19:56:00 2020: BS 15 completed
Thu Nov 12 19:56:10 2020: BS 16 completed
Thu Nov 12 19:56:19 2020: BS 17 completed
Thu Nov 12 19:56:28 2020: BS 18 completed
Thu Nov 12 19:56:37 2020: BS 19 completed
Thu Nov 12 19:56:47 2020: BS 20 completed
Thu Nov 12 19:56:56 2020: BS 21 completed
Thu Nov 12 19:57:05 2020: BS 22 completed
Thu Nov 12 19:57:12 2020: Acquisition aborted
