# Supplementary material for: Origanum majorana L.: A Nutritional Supplement With Immunomodulatory Effects
Source: Front Nutr. 2021 Sep 22;8:748031. doi: 10.3389/fnut.2021.748031 (PMC8493290; doi:10.3389/fnut.2021.748031)
Supplement: Supplementary file 1 [file Data_Sheet_1.ZIP › Raw Data for Origanum majorana L/NMR for compounds 1-4/Compound 4/4C.fid/log]

Mon Dec 14 11:55:53 2020: Experiment started
Mon Dec 14 11:56:03 2020: BS 1 completed
Mon Dec 14 11:56:12 2020: BS 2 completed
Mon Dec 14 11:56:22 2020: BS 3 completed
Mon Dec 14 11:56:31 2020: BS 4 completed
Mon Dec 14 11:56:40 2020: BS 5 completed
Mon Dec 14 11:56:49 2020: BS 6 completed
Mon Dec 14 11:56:59 2020: BS 7 completed
Mon Dec 14 11:57:08 2020: BS 8 completed
Mon Dec 14 11:57:17 2020: BS 9 completed
Mon Dec 14 11:57:26 2020: BS 10 completed
Mon Dec 14 11:57:36 2020: BS 11 completed
Mon Dec 14 11:57:45 2020: BS 12 completed
Mon Dec 14 11:57:54 2020: BS 13 completed
Mon Dec 14 11:58:03 2020: BS 14 completed
Mon Dec 14 11:58:13 2020: BS 15 completed
Mon Dec 14 11:58:22 2020: BS 16 completed
Mon Dec 14 11:58:31 2020: BS 17 completed
Mon Dec 14 11:58:40 2020: BS 18 completed
Mon Dec 14 11:58:50 2020: BS 19 completed
Mon Dec 14 11:58:59 2020: BS 20 completed
Mon Dec 14 11:59:08 2020: BS 21 completed
Mon Dec 14 11:59:17 2020: BS 22 completed
Mon Dec 14 11:59:26 2020: BS 23 completed
Mon Dec 14 11:59:36 2020: BS 24 completed
Mon Dec 14 11:59:45 2020: BS 25 completed
Mon Dec 14 11:59:54 2020: BS 26 completed
Mon Dec 14 12:00:03 2020: BS 27 completed
Mon Dec 14 12:00:13 2020: BS 28 completed
Mon Dec 14 12:00:22 2020: BS 29 completed
Mon Dec 14 12:00:31 2020: BS 30 completed
Mon Dec 14 12:00:40 2020: BS 31 completed
Mon Dec 14 12:00:50 2020: BS 32 completed
Mon Dec 14 12:00:59 2020: BS 33 completed
Mon Dec 14 12:01:08 2020: BS 34 completed
Mon Dec 14 12:01:17 2020: BS 35 completed
Mon Dec 14 12:01:27 2020: BS 36 completed
Mon Dec 14 12:01:36 2020: BS 37 completed
Mon Dec 14 12:01:45 2020: BS 38 completed
Mon Dec 14 12:01:54 2020: BS 39 completed
Mon Dec 14 12:02:04 2020: BS 40 completed
Mon Dec 14 12:02:13 2020: BS 41 completed
Mon Dec 14 12:02:22 2020: BS 42 completed
Mon Dec 14 12:02:31 2020: BS 43 completed
Mon Dec 14 12:02:41 2020: BS 44 completed
Mon Dec 14 12:02:50 2020: BS 45 completed
Mon Dec 14 12:02:59 2020: BS 46 completed
Mon Dec 14 12:03:08 2020: BS 47 completed
Mon Dec 14 12:03:18 2020: BS 48 completed
Mon Dec 14 12:03:27 2020: BS 49 completed
Mon Dec 14 12:03:36 2020: BS 50 completed
Mon Dec 14 12:03:45 2020: BS 51 completed
Mon Dec 14 12:03:55 2020: BS 52 completed
Mon Dec 14 12:04:04 2020: BS 53 completed
Mon Dec 14 12:04:13 2020: BS 54 completed
Mon Dec 14 12:04:22 2020: BS 55 completed
Mon Dec 14 12:04:31 2020: BS 56 completed
Mon Dec 14 12:04:41 2020: BS 57 completed
Mon Dec 14 12:04:50 2020: BS 58 completed
Mon Dec 14 12:04:59 2020: BS 59 completed
Mon Dec 14 12:05:08 2020: BS 60 completed
Mon Dec 14 12:05:18 2020: BS 61 completed
Mon Dec 14 12:05:27 2020: BS 62 completed
Mon Dec 14 12:05:36 2020: BS 63 completed
Mon Dec 14 12:05:45 2020: BS 64 completed
Mon Dec 14 12:05:55 2020: BS 65 completed
Mon Dec 14 12:06:04 2020: BS 66 completed
Mon Dec 14 12:06:13 2020: BS 67 completed
Mon Dec 14 12:06:22 2020: BS 68 completed
Mon Dec 14 12:06:32 2020: BS 69 completed
Mon Dec 14 12:06:41 2020: BS 70 completed
Mon Dec 14 12:06:50 2020: BS 71 completed
Mon Dec 14 12:06:59 2020: BS 72 completed
Mon Dec 14 12:07:09 2020: BS 73 completed
Mon Dec 14 12:07:18 2020: BS 74 completed
Mon Dec 14 12:07:27 2020: BS 75 completed
Mon Dec 14 12:07:36 2020: BS 76 completed
Mon Dec 14 12:07:46 2020: BS 77 completed
Mon Dec 14 12:07:55 2020: BS 78 completed
Mon Dec 14 12:08:04 2020: BS 79 completed
Mon Dec 14 12:08:13 2020: BS 80 completed
Mon Dec 14 12:08:23 2020: BS 81 completed
Mon Dec 14 12:08:32 2020: BS 82 completed
Mon Dec 14 12:08:41 2020: BS 83 completed
Mon Dec 14 12:08:50 2020: BS 84 completed
Mon Dec 14 12:09:00 2020: BS 85 completed
Mon Dec 14 12:09:09 2020: BS 86 completed
Mon Dec 14 12:09:18 2020: BS 87 completed
Mon Dec 14 12:09:27 2020: BS 88 completed
Mon Dec 14 12:09:36 2020: BS 89 completed
Mon Dec 14 12:09:46 2020: BS 90 completed
Mon Dec 14 12:09:55 2020: BS 91 completed
Mon Dec 14 12:10:04 2020: BS 92 completed
Mon Dec 14 12:10:13 2020: BS 93 completed
Mon Dec 14 12:10:23 2020: BS 94 completed
Mon Dec 14 12:10:32 2020: BS 95 completed
Mon Dec 14 12:10:41 2020: BS 96 completed
Mon Dec 14 12:10:50 2020: BS 97 completed
Mon Dec 14 12:11:00 2020: BS 98 completed
Mon Dec 14 12:11:09 2020: BS 99 completed
Mon Dec 14 12:11:18 2020: BS 100 completed
Mon Dec 14 12:11:27 2020: BS 101 completed
Mon Dec 14 12:11:37 2020: BS 102 completed
Mon Dec 14 12:11:46 2020: BS 103 completed
Mon Dec 14 12:11:55 2020: BS 104 completed
Mon Dec 14 12:12:04 2020: BS 105 completed
Mon Dec 14 12:12:14 2020: BS 106 completed
Mon Dec 14 12:12:23 2020: BS 107 completed
Mon Dec 14 12:12:32 2020: BS 108 completed
Mon Dec 14 12:12:41 2020: BS 109 completed
Mon Dec 14 12:12:51 2020: BS 110 completed
Mon Dec 14 12:13:00 2020: BS 111 completed
Mon Dec 14 12:13:09 2020: BS 112 completed
Mon Dec 14 12:13:18 2020: BS 113 completed
Mon Dec 14 12:13:28 2020: BS 114 completed
Mon Dec 14 12:13:37 2020: BS 115 completed
Mon Dec 14 12:13:46 2020: BS 116 completed
Mon Dec 14 12:13:55 2020: BS 117 completed
Mon Dec 14 12:14:05 2020: BS 118 completed
Mon Dec 14 12:14:14 2020: BS 119 completed
Mon Dec 14 12:14:23 2020: BS 120 completed
Mon Dec 14 12:14:32 2020: BS 121 completed
Mon Dec 14 12:14:41 2020: BS 122 completed
Mon Dec 14 12:14:51 2020: BS 123 completed
Mon Dec 14 12:15:00 2020: BS 124 completed
Mon Dec 14 12:15:09 2020: BS 125 completed
Mon Dec 14 12:15:18 2020: BS 126 completed
Mon Dec 14 12:15:28 2020: BS 127 completed
Mon Dec 14 12:15:37 2020: BS 128 completed
Mon Dec 14 12:15:46 2020: BS 129 completed
Mon Dec 14 12:15:55 2020: BS 130 completed
Mon Dec 14 12:16:05 2020: BS 131 completed
Mon Dec 14 12:16:14 2020: BS 132 completed
Mon Dec 14 12:16:23 2020: BS 133 completed
Mon Dec 14 12:16:32 2020: BS 134 completed
Mon Dec 14 12:16:42 2020: BS 135 completed
Mon Dec 14 12:16:51 2020: BS 136 completed
Mon Dec 14 12:17:00 2020: BS 137 completed
Mon Dec 14 12:17:09 2020: BS 138 completed
Mon Dec 14 12:17:19 2020: BS 139 completed
Mon Dec 14 12:17:28 2020: BS 140 completed
Mon Dec 14 12:17:37 2020: BS 141 completed
Mon Dec 14 12:17:46 2020: BS 142 completed
Mon Dec 14 12:17:56 2020: BS 143 completed
Mon Dec 14 12:18:05 2020: BS 144 completed
Mon Dec 14 12:18:14 2020: BS 145 completed
Mon Dec 14 12:18:23 2020: BS 146 completed
Mon Dec 14 12:18:33 2020: BS 147 completed
Mon Dec 14 12:18:42 2020: BS 148 completed
Mon Dec 14 12:18:51 2020: BS 149 completed
Mon Dec 14 12:19:00 2020: BS 150 completed
Mon Dec 14 12:19:09 2020: BS 151 completed
Mon Dec 14 12:19:19 2020: BS 152 completed
Mon Dec 14 12:19:28 2020: BS 153 completed
Mon Dec 14 12:19:37 2020: BS 154 completed
Mon Dec 14 12:19:46 2020: BS 155 completed
Mon Dec 14 12:19:56 2020: BS 156 completed
Mon Dec 14 12:20:05 2020: BS 157 completed
Mon Dec 14 12:20:14 2020: BS 158 completed
Mon Dec 14 12:20:23 2020: BS 159 completed
Mon Dec 14 12:20:33 2020: BS 160 completed
Mon Dec 14 12:20:42 2020: BS 161 completed
Mon Dec 14 12:20:51 2020: BS 162 completed
Mon Dec 14 12:21:00 2020: BS 163 completed
Mon Dec 14 12:21:10 2020: BS 164 completed
Mon Dec 14 12:21:19 2020: BS 165 completed
Mon Dec 14 12:21:28 2020: BS 166 completed
Mon Dec 14 12:21:37 2020: BS 167 completed
Mon Dec 14 12:21:47 2020: BS 168 completed
Mon Dec 14 12:21:56 2020: BS 169 completed
Mon Dec 14 12:22:05 2020: BS 170 completed
Mon Dec 14 12:22:14 2020: BS 171 completed
Mon Dec 14 12:22:24 2020: BS 172 completed
Mon Dec 14 12:22:33 2020: BS 173 completed
Mon Dec 14 12:22:42 2020: BS 174 completed
Mon Dec 14 12:22:51 2020: BS 175 completed
Mon Dec 14 12:23:01 2020: BS 176 completed
Mon Dec 14 12:23:10 2020: BS 177 completed
Mon Dec 14 12:23:19 2020: BS 178 completed
Mon Dec 14 12:23:28 2020: BS 179 completed
Mon Dec 14 12:23:38 2020: BS 180 completed
Mon Dec 14 12:23:47 2020: BS 181 completed
Mon Dec 14 12:23:56 2020: BS 182 completed
Mon Dec 14 12:24:05 2020: BS 183 completed
Mon Dec 14 12:24:14 2020: BS 184 completed
Mon Dec 14 12:24:24 2020: BS 185 completed
Mon Dec 14 12:24:33 2020: BS 186 completed
Mon Dec 14 12:24:42 2020: BS 187 completed
Mon Dec 14 12:24:51 2020: BS 188 completed
Mon Dec 14 12:25:01 2020: BS 189 completed
Mon Dec 14 12:25:10 2020: BS 190 completed
Mon Dec 14 12:25:19 2020: BS 191 completed
Mon Dec 14 12:25:28 2020: BS 192 completed
Mon Dec 14 12:25:38 2020: BS 193 completed
Mon Dec 14 12:25:47 2020: BS 194 completed
Mon Dec 14 12:25:56 2020: BS 195 completed
Mon Dec 14 12:26:05 2020: BS 196 completed
Mon Dec 14 12:26:15 2020: BS 197 completed
Mon Dec 14 12:26:24 2020: BS 198 completed
Mon Dec 14 12:26:33 2020: BS 199 completed
Mon Dec 14 12:26:42 2020: BS 200 completed
Mon Dec 14 12:26:52 2020: BS 201 completed
Mon Dec 14 12:27:01 2020: BS 202 completed
Mon Dec 14 12:27:10 2020: BS 203 completed
Mon Dec 14 12:27:19 2020: BS 204 completed
Mon Dec 14 12:27:29 2020: BS 205 completed
Mon Dec 14 12:27:38 2020: BS 206 completed
Mon Dec 14 12:27:47 2020: BS 207 completed
Mon Dec 14 12:27:56 2020: BS 208 completed
Mon Dec 14 12:28:06 2020: BS 209 completed
Mon Dec 14 12:28:15 2020: BS 210 completed
Mon Dec 14 12:28:24 2020: BS 211 completed
Mon Dec 14 12:28:33 2020: BS 212 completed
Mon Dec 14 12:28:43 2020: BS 213 completed
Mon Dec 14 12:28:52 2020: BS 214 completed
Mon Dec 14 12:29:01 2020: BS 215 completed
Mon Dec 14 12:29:10 2020: BS 216 completed
Mon Dec 14 12:29:19 2020: BS 217 completed
Mon Dec 14 12:29:29 2020: BS 218 completed
Mon Dec 14 12:29:38 2020: BS 219 completed
Mon Dec 14 12:29:47 2020: BS 220 completed
Mon Dec 14 12:29:56 2020: BS 221 completed
Mon Dec 14 12:30:06 2020: BS 222 completed
Mon Dec 14 12:30:15 2020: BS 223 completed
Mon Dec 14 12:30:24 2020: BS 224 completed
Mon Dec 14 12:30:33 2020: BS 225 completed
Mon Dec 14 12:30:43 2020: BS 226 completed
Mon Dec 14 12:30:52 2020: BS 227 completed
Mon Dec 14 12:31:01 2020: BS 228 completed
Mon Dec 14 12:31:10 2020: BS 229 completed
Mon Dec 14 12:31:20 2020: BS 230 completed
Mon Dec 14 12:31:29 2020: BS 231 completed
Mon Dec 14 12:31:38 2020: BS 232 completed
Mon Dec 14 12:31:47 2020: BS 233 completed
Mon Dec 14 12:31:57 2020: BS 234 completed
Mon Dec 14 12:32:06 2020: BS 235 completed
Mon Dec 14 12:32:15 2020: BS 236 completed
Mon Dec 14 12:32:24 2020: BS 237 completed
Mon Dec 14 12:32:34 2020: BS 238 completed
Mon Dec 14 12:32:43 2020: BS 239 completed
Mon Dec 14 12:32:52 2020: BS 240 completed
Mon Dec 14 12:33:01 2020: BS 241 completed
Mon Dec 14 12:33:11 2020: BS 242 completed
Mon Dec 14 12:33:20 2020: BS 243 completed
Mon Dec 14 12:33:29 2020: BS 244 completed
Mon Dec 14 12:33:38 2020: BS 245 completed
Mon Dec 14 12:33:48 2020: BS 246 completed
Mon Dec 14 12:33:57 2020: BS 247 completed
Mon Dec 14 12:34:06 2020: BS 248 completed
Mon Dec 14 12:34:15 2020: BS 249 completed
Mon Dec 14 12:34:24 2020: BS 250 completed
Mon Dec 14 12:34:34 2020: BS 251 completed
Mon Dec 14 12:34:43 2020: BS 252 completed
Mon Dec 14 12:34:52 2020: BS 253 completed
Mon Dec 14 12:35:01 2020: BS 254 completed
Mon Dec 14 12:35:11 2020: BS 255 completed
Mon Dec 14 12:35:20 2020: BS 256 completed
Mon Dec 14 12:35:29 2020: BS 257 completed
Mon Dec 14 12:35:38 2020: BS 258 completed
Mon Dec 14 12:35:48 2020: BS 259 completed
Mon Dec 14 12:35:57 2020: BS 260 completed
Mon Dec 14 12:36:06 2020: BS 261 completed
Mon Dec 14 12:36:15 2020: BS 262 completed
Mon Dec 14 12:36:25 2020: BS 263 completed
Mon Dec 14 12:36:34 2020: BS 264 completed
Mon Dec 14 12:36:43 2020: BS 265 completed
Mon Dec 14 12:36:52 2020: BS 266 completed
Mon Dec 14 12:37:02 2020: BS 267 completed
Mon Dec 14 12:37:11 2020: BS 268 completed
Mon Dec 14 12:37:20 2020: BS 269 completed
Mon Dec 14 12:37:29 2020: BS 270 completed
Mon Dec 14 12:37:39 2020: BS 271 completed
Mon Dec 14 12:37:48 2020: BS 272 completed
Mon Dec 14 12:37:57 2020: BS 273 completed
Mon Dec 14 12:38:06 2020: BS 274 completed
Mon Dec 14 12:38:16 2020: BS 275 completed
Mon Dec 14 12:38:25 2020: BS 276 completed
Mon Dec 14 12:38:34 2020: BS 277 completed
Mon Dec 14 12:38:43 2020: BS 278 completed
Mon Dec 14 12:38:53 2020: BS 279 completed
Mon Dec 14 12:39:02 2020: BS 280 completed
Mon Dec 14 12:39:11 2020: BS 281 completed
Mon Dec 14 12:39:20 2020: BS 282 completed
Mon Dec 14 12:39:29 2020: BS 283 completed
Mon Dec 14 12:39:39 2020: BS 284 completed
Mon Dec 14 12:39:48 2020: BS 285 completed
Mon Dec 14 12:39:57 2020: BS 286 completed
Mon Dec 14 12:40:06 2020: BS 287 completed
Mon Dec 14 12:40:16 2020: BS 288 completed
Mon Dec 14 12:40:25 2020: BS 289 completed
Mon Dec 14 12:40:34 2020: BS 290 completed
Mon Dec 14 12:40:43 2020: BS 291 completed
Mon Dec 14 12:40:53 2020: BS 292 completed
Mon Dec 14 12:41:02 2020: BS 293 completed
Mon Dec 14 12:41:11 2020: BS 294 completed
Mon Dec 14 12:41:20 2020: BS 295 completed
Mon Dec 14 12:41:30 2020: BS 296 completed
Mon Dec 14 12:41:39 2020: BS 297 completed
Mon Dec 14 12:41:48 2020: BS 298 completed
Mon Dec 14 12:41:57 2020: BS 299 completed
Mon Dec 14 12:42:07 2020: BS 300 completed
Mon Dec 14 12:42:16 2020: BS 301 completed
Mon Dec 14 12:42:25 2020: BS 302 completed
Mon Dec 14 12:42:34 2020: BS 303 completed
Mon Dec 14 12:42:44 2020: BS 304 completed
Mon Dec 14 12:42:53 2020: BS 305 completed
Mon Dec 14 12:43:02 2020: BS 306 completed
Mon Dec 14 12:43:11 2020: BS 307 completed
Mon Dec 14 12:43:21 2020: BS 308 completed
Mon Dec 14 12:43:30 2020: BS 309 completed
Mon Dec 14 12:43:39 2020: BS 310 completed
Mon Dec 14 12:43:48 2020: BS 311 completed
Mon Dec 14 12:43:58 2020: BS 312 completed
Mon Dec 14 12:44:07 2020: BS 313 completed
Mon Dec 14 12:44:16 2020: BS 314 completed
Mon Dec 14 12:44:25 2020: BS 315 completed
Mon Dec 14 12:44:34 2020: BS 316 completed
Mon Dec 14 12:44:44 2020: BS 317 completed
Mon Dec 14 12:44:53 2020: BS 318 completed
Mon Dec 14 12:45:02 2020: BS 319 completed
Mon Dec 14 12:45:11 2020: BS 320 completed
Mon Dec 14 12:45:21 2020: BS 321 completed
Mon Dec 14 12:45:30 2020: BS 322 completed
Mon Dec 14 12:45:39 2020: BS 323 completed
Mon Dec 14 12:45:48 2020: BS 324 completed
Mon Dec 14 12:45:58 2020: BS 325 completed
Mon Dec 14 12:46:07 2020: BS 326 completed
Mon Dec 14 12:46:16 2020: BS 327 completed
Mon Dec 14 12:46:25 2020: BS 328 completed
Mon Dec 14 12:46:35 2020: BS 329 completed
Mon Dec 14 12:46:44 2020: BS 330 completed
Mon Dec 14 12:46:53 2020: BS 331 completed
Mon Dec 14 12:47:02 2020: BS 332 completed
Mon Dec 14 12:47:12 2020: BS 333 completed
Mon Dec 14 12:47:21 2020: BS 334 completed
Mon Dec 14 12:47:30 2020: BS 335 completed
Mon Dec 14 12:47:39 2020: BS 336 completed
Mon Dec 14 12:47:49 2020: BS 337 completed
Mon Dec 14 12:47:58 2020: BS 338 completed
Mon Dec 14 12:48:07 2020: BS 339 completed
Mon Dec 14 12:48:16 2020: BS 340 completed
Mon Dec 14 12:48:26 2020: BS 341 completed
Mon Dec 14 12:48:35 2020: BS 342 completed
Mon Dec 14 12:48:44 2020: BS 343 completed
Mon Dec 14 12:48:53 2020: BS 344 completed
Mon Dec 14 12:49:02 2020: BS 345 completed
Mon Dec 14 12:49:12 2020: BS 346 completed
Mon Dec 14 12:49:21 2020: BS 347 completed
Mon Dec 14 12:49:30 2020: BS 348 completed
Mon Dec 14 12:49:39 2020: BS 349 completed
Mon Dec 14 12:49:49 2020: BS 350 completed
Mon Dec 14 12:49:58 2020: BS 351 completed
Mon Dec 14 12:50:07 2020: BS 352 completed
Mon Dec 14 12:50:16 2020: BS 353 completed
Mon Dec 14 12:50:26 2020: BS 354 completed
Mon Dec 14 12:50:35 2020: BS 355 completed
Mon Dec 14 12:50:44 2020: BS 356 completed
Mon Dec 14 12:50:53 2020: BS 357 completed
Mon Dec 14 12:51:03 2020: BS 358 completed
Mon Dec 14 12:51:12 2020: BS 359 completed
Mon Dec 14 12:51:21 2020: BS 360 completed
Mon Dec 14 12:51:30 2020: BS 361 completed
Mon Dec 14 12:51:40 2020: BS 362 completed
Mon Dec 14 12:51:49 2020: BS 363 completed
Mon Dec 14 12:51:58 2020: BS 364 completed
Mon Dec 14 12:52:07 2020: BS 365 completed
Mon Dec 14 12:52:17 2020: BS 366 completed
Mon Dec 14 12:52:26 2020: BS 367 completed
Mon Dec 14 12:52:35 2020: BS 368 completed
Mon Dec 14 12:52:44 2020: BS 369 completed
Mon Dec 14 12:52:54 2020: BS 370 completed
Mon Dec 14 12:53:03 2020: BS 371 completed
Mon Dec 14 12:53:12 2020: BS 372 completed
Mon Dec 14 12:53:21 2020: BS 373 completed
Mon Dec 14 12:53:31 2020: BS 374 completed
Mon Dec 14 12:53:40 2020: BS 375 completed
Mon Dec 14 12:53:49 2020: BS 376 completed
Mon Dec 14 12:53:58 2020: BS 377 completed
Mon Dec 14 12:54:07 2020: BS 378 completed
Mon Dec 14 12:54:17 2020: BS 379 completed
Mon Dec 14 12:54:26 2020: BS 380 completed
Mon Dec 14 12:54:35 2020: BS 381 completed
Mon Dec 14 12:54:44 2020: BS 382 completed
Mon Dec 14 12:54:54 2020: BS 383 completed
Mon Dec 14 12:55:03 2020: BS 384 completed
Mon Dec 14 12:55:12 2020: BS 385 completed
Mon Dec 14 12:55:21 2020: BS 386 completed
Mon Dec 14 12:55:31 2020: BS 387 completed
Mon Dec 14 12:55:40 2020: BS 388 completed
Mon Dec 14 12:55:49 2020: BS 389 completed
Mon Dec 14 12:55:58 2020: BS 390 completed
Mon Dec 14 12:56:08 2020: BS 391 completed
Mon Dec 14 12:56:17 2020: BS 392 completed
Mon Dec 14 12:56:26 2020: BS 393 completed
Mon Dec 14 12:56:35 2020: BS 394 completed
Mon Dec 14 12:56:45 2020: BS 395 completed
Mon Dec 14 12:56:54 2020: BS 396 completed
Mon Dec 14 12:57:03 2020: BS 397 completed
Mon Dec 14 12:57:12 2020: BS 398 completed
Mon Dec 14 12:57:22 2020: BS 399 completed
Mon Dec 14 12:57:31 2020: BS 400 completed
Mon Dec 14 12:57:40 2020: BS 401 completed
Mon Dec 14 12:57:49 2020: BS 402 completed
Mon Dec 14 12:57:59 2020: BS 403 completed
Mon Dec 14 12:58:08 2020: BS 404 completed
Mon Dec 14 12:58:17 2020: BS 405 completed
Mon Dec 14 12:58:26 2020: BS 406 completed
Mon Dec 14 12:58:36 2020: BS 407 completed
Mon Dec 14 12:58:45 2020: BS 408 completed
Mon Dec 14 12:58:54 2020: BS 409 completed
Mon Dec 14 12:59:03 2020: BS 410 completed
Mon Dec 14 12:59:12 2020: BS 411 completed
Mon Dec 14 12:59:22 2020: BS 412 completed
Mon Dec 14 12:59:31 2020: BS 413 completed
Mon Dec 14 12:59:40 2020: BS 414 completed
Mon Dec 14 12:59:49 2020: BS 415 completed
Mon Dec 14 12:59:59 2020: BS 416 completed
Mon Dec 14 13:00:08 2020: BS 417 completed
Mon Dec 14 13:00:17 2020: BS 418 completed
Mon Dec 14 13:00:26 2020: BS 419 completed
Mon Dec 14 13:00:36 2020: BS 420 completed
Mon Dec 14 13:00:45 2020: BS 421 completed
Mon Dec 14 13:00:54 2020: BS 422 completed
Mon Dec 14 13:01:03 2020: BS 423 completed
Mon Dec 14 13:01:13 2020: BS 424 completed
Mon Dec 14 13:01:22 2020: BS 425 completed
Mon Dec 14 13:01:31 2020: BS 426 completed
Mon Dec 14 13:01:40 2020: BS 427 completed
Mon Dec 14 13:01:50 2020: BS 428 completed
Mon Dec 14 13:01:59 2020: BS 429 completed
Mon Dec 14 13:02:08 2020: BS 430 completed
Mon Dec 14 13:02:17 2020: BS 431 completed
Mon Dec 14 13:02:27 2020: BS 432 completed
Mon Dec 14 13:02:36 2020: BS 433 completed
Mon Dec 14 13:02:45 2020: BS 434 completed
Mon Dec 14 13:02:54 2020: BS 435 completed
Mon Dec 14 13:03:04 2020: BS 436 completed
Mon Dec 14 13:03:13 2020: BS 437 completed
Mon Dec 14 13:03:22 2020: BS 438 completed
Mon Dec 14 13:03:31 2020: BS 439 completed
Mon Dec 14 13:03:41 2020: BS 440 completed
Mon Dec 14 13:03:50 2020: BS 441 completed
Mon Dec 14 13:03:59 2020: BS 442 completed
Mon Dec 14 13:04:08 2020: BS 443 completed
Mon Dec 14 13:04:17 2020: BS 444 completed
Mon Dec 14 13:04:27 2020: BS 445 completed
Mon Dec 14 13:04:36 2020: BS 446 completed
Mon Dec 14 13:04:45 2020: BS 447 completed
Mon Dec 14 13:04:54 2020: BS 448 completed
Mon Dec 14 13:05:04 2020: BS 449 completed
Mon Dec 14 13:05:13 2020: BS 450 completed
Mon Dec 14 13:05:22 2020: BS 451 completed
Mon Dec 14 13:05:31 2020: BS 452 completed
Mon Dec 14 13:05:41 2020: BS 453 completed
Mon Dec 14 13:05:50 2020: BS 454 completed
Mon Dec 14 13:05:59 2020: BS 455 completed
Mon Dec 14 13:06:08 2020: BS 456 completed
Mon Dec 14 13:06:18 2020: BS 457 completed
Mon Dec 14 13:06:27 2020: BS 458 completed
Mon Dec 14 13:06:36 2020: BS 459 completed
Mon Dec 14 13:06:45 2020: BS 460 completed
Mon Dec 14 13:06:55 2020: BS 461 completed
Mon Dec 14 13:07:04 2020: BS 462 completed
Mon Dec 14 13:07:13 2020: BS 463 completed
Mon Dec 14 13:07:22 2020: BS 464 completed
Mon Dec 14 13:07:32 2020: BS 465 completed
Mon Dec 14 13:07:41 2020: BS 466 completed
Mon Dec 14 13:07:50 2020: BS 467 completed
Mon Dec 14 13:07:59 2020: BS 468 completed
Mon Dec 14 13:08:09 2020: BS 469 completed
Mon Dec 14 13:08:18 2020: BS 470 completed
Mon Dec 14 13:08:27 2020: BS 471 completed
Mon Dec 14 13:08:36 2020: BS 472 completed
Mon Dec 14 13:08:46 2020: BS 473 completed
Mon Dec 14 13:08:55 2020: BS 474 completed
Mon Dec 14 13:09:04 2020: BS 475 completed
Mon Dec 14 13:09:13 2020: BS 476 completed
Mon Dec 14 13:09:22 2020: BS 477 completed
Mon Dec 14 13:09:32 2020: BS 478 completed
Mon Dec 14 13:09:41 2020: BS 479 completed
Mon Dec 14 13:09:50 2020: BS 480 completed
Mon Dec 14 13:09:59 2020: BS 481 completed
Mon Dec 14 13:10:09 2020: BS 482 completed
Mon Dec 14 13:10:18 2020: BS 483 completed
Mon Dec 14 13:10:27 2020: BS 484 completed
Mon Dec 14 13:10:36 2020: BS 485 completed
Mon Dec 14 13:10:46 2020: BS 486 completed
Mon Dec 14 13:10:55 2020: BS 487 completed
Mon Dec 14 13:11:04 2020: BS 488 completed
Mon Dec 14 13:11:13 2020: BS 489 completed
Mon Dec 14 13:11:23 2020: BS 490 completed
Mon Dec 14 13:11:32 2020: BS 491 completed
Mon Dec 14 13:11:41 2020: BS 492 completed
Mon Dec 14 13:11:50 2020: BS 493 completed
Mon Dec 14 13:12:00 2020: BS 494 completed
Mon Dec 14 13:12:09 2020: BS 495 completed
Mon Dec 14 13:12:18 2020: BS 496 completed
Mon Dec 14 13:12:27 2020: BS 497 completed
Mon Dec 14 13:12:37 2020: BS 498 completed
Mon Dec 14 13:12:46 2020: BS 499 completed
Mon Dec 14 13:12:55 2020: BS 500 completed
Mon Dec 14 13:13:04 2020: BS 501 completed
Mon Dec 14 13:13:14 2020: BS 502 completed
Mon Dec 14 13:13:23 2020: BS 503 completed
Mon Dec 14 13:13:32 2020: BS 504 completed
Mon Dec 14 13:13:41 2020: BS 505 completed
Mon Dec 14 13:13:50 2020: BS 506 completed
Mon Dec 14 13:14:00 2020: BS 507 completed
Mon Dec 14 13:14:09 2020: BS 508 completed
Mon Dec 14 13:14:18 2020: BS 509 completed
Mon Dec 14 13:14:27 2020: BS 510 completed
Mon Dec 14 13:14:37 2020: BS 511 completed
Mon Dec 14 13:14:46 2020: BS 512 completed
Mon Dec 14 13:14:55 2020: BS 513 completed
Mon Dec 14 13:15:04 2020: BS 514 completed
Mon Dec 14 13:15:14 2020: BS 515 completed
Mon Dec 14 13:15:23 2020: BS 516 completed
Mon Dec 14 13:15:32 2020: BS 517 completed
Mon Dec 14 13:15:41 2020: BS 518 completed
Mon Dec 14 13:15:51 2020: BS 519 completed
Mon Dec 14 13:16:00 2020: BS 520 completed
Mon Dec 14 13:16:09 2020: BS 521 completed
Mon Dec 14 13:16:18 2020: BS 522 completed
Mon Dec 14 13:16:28 2020: BS 523 completed
Mon Dec 14 13:16:37 2020: BS 524 completed
Mon Dec 14 13:16:46 2020: BS 525 completed
Mon Dec 14 13:16:55 2020: BS 526 completed
Mon Dec 14 13:17:05 2020: BS 527 completed
Mon Dec 14 13:17:14 2020: BS 528 completed
Mon Dec 14 13:17:23 2020: BS 529 completed
Mon Dec 14 13:17:32 2020: BS 530 completed
Mon Dec 14 13:17:42 2020: BS 531 completed
Mon Dec 14 13:17:51 2020: BS 532 completed
Mon Dec 14 13:18:00 2020: BS 533 completed
Mon Dec 14 13:18:09 2020: BS 534 completed
Mon Dec 14 13:18:19 2020: BS 535 completed
Mon Dec 14 13:18:28 2020: BS 536 completed
Mon Dec 14 13:18:37 2020: BS 537 completed
Mon Dec 14 13:18:46 2020: BS 538 completed
Mon Dec 14 13:18:55 2020: BS 539 completed
Mon Dec 14 13:19:05 2020: BS 540 completed
Mon Dec 14 13:19:14 2020: BS 541 completed
Mon Dec 14 13:19:23 2020: BS 542 completed
Mon Dec 14 13:19:32 2020: BS 543 completed
Mon Dec 14 13:19:42 2020: BS 544 completed
Mon Dec 14 13:19:51 2020: BS 545 completed
Mon Dec 14 13:20:00 2020: BS 546 completed
Mon Dec 14 13:20:09 2020: BS 547 completed
Mon Dec 14 13:20:19 2020: BS 548 completed
Mon Dec 14 13:20:28 2020: BS 549 completed
Mon Dec 14 13:20:37 2020: BS 550 completed
Mon Dec 14 13:20:46 2020: BS 551 completed
Mon Dec 14 13:20:56 2020: BS 552 completed
Mon Dec 14 13:21:05 2020: BS 553 completed
Mon Dec 14 13:21:14 2020: BS 554 completed
Mon Dec 14 13:21:23 2020: BS 555 completed
Mon Dec 14 13:21:33 2020: BS 556 completed
Mon Dec 14 13:21:42 2020: BS 557 completed
Mon Dec 14 13:21:51 2020: BS 558 completed
Mon Dec 14 13:22:00 2020: BS 559 completed
Mon Dec 14 13:22:10 2020: BS 560 completed
Mon Dec 14 13:22:19 2020: BS 561 completed
Mon Dec 14 13:22:28 2020: BS 562 completed
Mon Dec 14 13:22:37 2020: BS 563 completed
Mon Dec 14 13:22:47 2020: BS 564 completed
Mon Dec 14 13:22:56 2020: BS 565 completed
Mon Dec 14 13:23:05 2020: BS 566 completed
Mon Dec 14 13:23:14 2020: BS 567 completed
Mon Dec 14 13:23:24 2020: BS 568 completed
Mon Dec 14 13:23:33 2020: BS 569 completed
Mon Dec 14 13:23:42 2020: BS 570 completed
Mon Dec 14 13:23:51 2020: BS 571 completed
Mon Dec 14 13:24:00 2020: BS 572 completed
Mon Dec 14 13:24:10 2020: BS 573 completed
Mon Dec 14 13:24:19 2020: BS 574 completed
Mon Dec 14 13:24:28 2020: BS 575 completed
Mon Dec 14 13:24:37 2020: BS 576 completed
Mon Dec 14 13:24:47 2020: BS 577 completed
Mon Dec 14 13:24:56 2020: BS 578 completed
Mon Dec 14 13:25:05 2020: BS 579 completed
Mon Dec 14 13:25:14 2020: BS 580 completed
Mon Dec 14 13:25:24 2020: BS 581 completed
Mon Dec 14 13:25:33 2020: BS 582 completed
Mon Dec 14 13:25:42 2020: BS 583 completed
Mon Dec 14 13:25:51 2020: BS 584 completed
Mon Dec 14 13:26:01 2020: BS 585 completed
Mon Dec 14 13:26:10 2020: BS 586 completed
Mon Dec 14 13:26:19 2020: BS 587 completed
Mon Dec 14 13:26:28 2020: BS 588 completed
Mon Dec 14 13:26:38 2020: BS 589 completed
Mon Dec 14 13:26:47 2020: BS 590 completed
Mon Dec 14 13:26:56 2020: BS 591 completed
Mon Dec 14 13:27:05 2020: BS 592 completed
Mon Dec 14 13:27:15 2020: BS 593 completed
Mon Dec 14 13:27:24 2020: BS 594 completed
Mon Dec 14 13:27:33 2020: BS 595 completed
Mon Dec 14 13:27:42 2020: BS 596 completed
Mon Dec 14 13:27:52 2020: BS 597 completed
Mon Dec 14 13:28:01 2020: BS 598 completed
Mon Dec 14 13:28:10 2020: BS 599 completed
Mon Dec 14 13:28:19 2020: BS 600 completed
Mon Dec 14 13:28:29 2020: BS 601 completed
Mon Dec 14 13:28:38 2020: BS 602 completed
Mon Dec 14 13:28:47 2020: BS 603 completed
Mon Dec 14 13:28:56 2020: BS 604 completed
Mon Dec 14 13:29:05 2020: BS 605 completed
Mon Dec 14 13:29:12 2020: Acquisition aborted
